# Supplementary material for: Preferences of people living with HIV for differentiated care models in Kenya: A discrete choice experiment
Source: PLoS One. 2021 Aug 25;16(8):e0255650. doi: 10.1371/journal.pone.0255650 (PMC8386850; doi:10.1371/journal.pone.0255650)
Supplement: S1 Dataset — This data can only be accessed by software that uses SQL programming language, such as Sawtooth. (XLSX) [file pone.0255650.s001.xlsx]

## Sheet: baseline_fup_IR
practice_n	dr_n	pat_n	dr_sex	dr_doby	practice_type	dr_region	n_cons	cons_daily	fup_start	fup_end	pat_age_1	pat_age_2	pat_age_3	cron_dis_1	cron_dis_2	cron_dis_3	py_1	py_2	py_3	n_psa_1	n_psa_2	n_psa_3
1	1	1	m	1963	Einzelpraxis	PERI	7	24.453	2012-02-28	2017-06-30	52	54	56	0	0	0	0	1.74795	3	0	0	0
1	1	2	m	1963	Einzelpraxis	PERI	1	24.453	2012-07-05	2017-06-30	71	73	75	0	0	0	0	1.98904	0.252055	0	0	0
1	1	3	m	1963	Einzelpraxis	PERI	58	24.453	2011-07-12	2017-06-30	70	72	74	0	0	1	0.972603	2	1.25205	0	0	0
1	1	4	m	1963	Einzelpraxis	PERI	50	24.453	2011-08-23	2016-07-06	53	55	57	0	1	3	0.750685	2	2.01644	0	1	0
1	1	5	m	1963	Einzelpraxis	PERI	39	24.453	2011-08-31	2012-04-20	65	67	69	0	4	4	0.638356	0	0	0	0	0
1	1	6	m	1963	Einzelpraxis	PERI	1	24.453	2013-10-18	2017-06-30	70	72	74	0	0	1	0	0.70137	1.25205	0	0	0
1	1	7	m	1963	Einzelpraxis	PERI	21	24.453	2012-12-04	2017-06-30	62	64	66	0	0	1	0	1.5726	3	0	0	0
1	1	8	m	1963	Einzelpraxis	PERI	1	24.453	2017-03-30	2017-06-30	53	55	57	0	0	0	0	0	0.252055	0	0	0
1	1	9	m	1963	Einzelpraxis	PERI	1	24.453	2016-07-21	2017-06-30	51	53	55	0	0	0	0	0	0.942466	0	0	0
1	1	10	m	1963	Einzelpraxis	PERI	10	24.453	2011-10-17	2015-10-26	54	56	58	0	0	1	0.706849	2	1.32055	0	0	0
1	1	11	m	1963	Einzelpraxis	PERI	19	24.453	2011-08-16	2015-09-15	61	63	65	0	0	0	0.876712	2	1.20822	0	0	0
1	1	12	m	1963	Einzelpraxis	PERI	21	24.453	2012-11-17	2013-03-21	65	67	69	0	0	0	0	0.339726	0	0	0	0
1	1	13	m	1963	Einzelpraxis	PERI	11	24.453	2011-12-16	2017-06-30	71	73	75	0	0	0	0.542466	2	0.252055	0	0	0
1	1	14	m	1963	Einzelpraxis	PERI	29	24.453	2011-09-08	2017-06-30	64	66	68	0	0	0	0.813699	2	3	0	0	0
1	1	15	m	1963	Einzelpraxis	PERI	17	24.453	2011-10-19	2017-06-30	69	71	73	0	0	1	0.70137	2	2.25479	0	0	0
1	1	16	m	1963	Einzelpraxis	PERI	10	24.453	2013-04-15	2017-06-30	49	51	53	0	0	1	0	0	1.74795	0	0	0
1	1	17	m	1963	Einzelpraxis	PERI	16	24.453	2011-09-12	2017-06-30	50	52	54	0	0	0	0	0	2.74795	0	0	0
1	1	18	m	1963	Einzelpraxis	PERI	14	24.453	2014-11-01	2017-06-30	59	61	63	0	0	0	0	0	2.66301	0	0	0
1	1	19	m	1963	Einzelpraxis	PERI	17	24.453	2011-11-11	2016-01-22	54	56	58	0	1	1	0.638356	2	1.56164	0	0	0
1	1	20	m	1963	Einzelpraxis	PERI	19	24.453	2011-10-14	2014-03-17	55	57	59	0	1	3	0.715068	1.70959	0	0	0	0
1	1	21	m	1963	Einzelpraxis	PERI	37	24.453	2011-07-05	2017-06-30	48	50	52	0	1	2	0	0	0.745205	0	0	0
1	1	22	m	1963	Einzelpraxis	PERI	82	24.453	2011-08-19	2017-06-30	67	69	71	0	2	6	0.868493	2	3	0	1	0
1	1	23	m	1963	Einzelpraxis	PERI	25	24.453	2011-12-23	2016-10-19	60	62	64	0	0	2	0.523288	2	2.30411	0	1	1
1	1	24	m	1963	Einzelpraxis	PERI	24	24.453	2011-08-22	2017-06-30	56	58	60	0	2	4	0.860274	2	3	0	0	0
1	1	25	m	1963	Einzelpraxis	PERI	62	24.453	2011-08-11	2017-06-30	61	63	65	0	7	10	0.890411	2	3	0	0	0
1	1	26	m	1963	Einzelpraxis	PERI	39	24.453	2011-08-31	2017-06-30	49	51	53	0	1	4	0	0	1.74795	0	0	0
1	1	27	m	1963	Einzelpraxis	PERI	105	24.453	2011-07-29	2017-06-30	64	66	68	0	1	7	0.926027	2	3	0	1	0
1	1	28	m	1963	Einzelpraxis	PERI	4	24.453	2011-08-31	2017-06-30	54	56	58	0	0	0	0.835616	2	3	0	0	0
1	1	29	m	1963	Einzelpraxis	PERI	17	24.453	2011-07-07	2017-06-30	50	52	54	0	1	2	0	0	2.74795	0	0	0
1	1	30	m	1963	Einzelpraxis	PERI	11	24.453	2011-10-21	2017-06-30	50	52	54	0	0	0	0	0	2.74795	0	0	0
1	1	31	m	1963	Einzelpraxis	PERI	18	24.453	2012-02-20	2017-06-30	53	55	57	0	3	3	0.361644	2	3	0	0	0
1	1	32	m	1963	Einzelpraxis	PERI	4	24.453	2013-07-12	2017-06-30	53	55	57	0	0	2	0	0.969863	3	0	0	0
1	1	33	m	1963	Einzelpraxis	PERI	76	24.453	2011-08-05	2017-06-30	73	75	77	0	1	4	0.906849	0.252055	0	0	0	0
1	1	34	m	1963	Einzelpraxis	PERI	11	24.453	2012-08-13	2017-06-30	50	52	54	0	0	1	0	0	2.74795	0	0	0
1	1	35	m	1963	Einzelpraxis	PERI	4	24.453	2012-04-03	2017-06-30	53	55	57	0	0	0	0.243836	2	3	0	0	0
1	1	36	m	1963	Einzelpraxis	PERI	34	24.453	2011-07-25	2017-06-30	54	56	58	0	2	3	0.936986	2	3	0	0	0
1	1	37	m	1963	Einzelpraxis	PERI	28	24.453	2011-10-06	2016-01-04	67	69	71	0	1	2	0.736986	2	1.51233	0	0	0
1	1	38	m	1963	Einzelpraxis	PERI	49	24.453	2011-07-25	2017-06-30	66	68	70	0	5	6	0.936986	2	3	0	0	0
1	1	39	m	1963	Einzelpraxis	PERI	14	24.453	2011-07-08	2015-09-03	50	52	54	0	0	3	0	0	0.923288	0	0	0
1	1	40	m	1963	Einzelpraxis	PERI	32	24.453	2011-07-08	2017-06-30	60	62	64	0	3	3	0.983562	2	3	0	0	0
1	1	41	m	1963	Einzelpraxis	PERI	46	24.453	2011-09-13	2017-06-30	54	56	58	0	3	4	0.8	2	3	0	0	0
1	1	42	m	1963	Einzelpraxis	PERI	7	24.453	2012-04-19	2017-06-30	53	55	57	0	1	1	0.2	2	3	0	0	0
1	1	43	m	1963	Einzelpraxis	PERI	10	24.453	2011-08-21	2017-06-30	50	52	54	0	0	0	0	0	2.74795	0	0	0
1	1	44	m	1963	Einzelpraxis	PERI	62	24.453	2011-11-07	2013-02-19	66	68	70	0	0	2	0.649315	0.638356	0	0	0	0
1	1	45	m	1963	Einzelpraxis	PERI	11	24.453	2012-01-03	2017-06-30	60	62	64	0	0	0	0.493151	2	3	0	0	0
1	1	46	m	1963	Einzelpraxis	PERI	12	24.453	2013-01-28	2017-06-30	48	50	52	0	0	2	0	0	0.745205	0	0	0
1	1	47	m	1963	Einzelpraxis	PERI	4	24.453	2012-10-30	2017-06-30	52	54	56	0	0	0	0	1.66849	3	0	0	0
1	1	48	m	1963	Einzelpraxis	PERI	24	24.453	2012-03-22	2017-06-30	59	61	63	0	0	1	0.276712	2	3	0	0	0
1	1	49	m	1963	Einzelpraxis	PERI	3	24.453	2013-02-05	2017-06-30	55	57	59	0	0	0	0	1.4	3	0	0	0
1	1	50	m	1963	Einzelpraxis	PERI	46	24.453	2012-02-06	2017-06-30	68	70	72	0	0	2	0.4	2	3	0	0	0
1	1	51	m	1963	Einzelpraxis	PERI	4	24.453	2013-05-02	2017-06-30	66	68	70	0	0	1	0	1.16438	3	0	0	0
1	1	52	m	1963	Einzelpraxis	PERI	28	24.453	2011-07-27	2017-06-30	67	69	71	0	2	2	0.931507	2	3	0	0	0
1	1	53	m	1963	Einzelpraxis	PERI	18	24.453	2011-11-14	2017-06-30	48	50	52	0	1	1	0	0	0.745205	0	0	0
1	1	54	m	1963	Einzelpraxis	PERI	3	24.453	2011-11-06	2017-06-30	51	53	55	0	0	0	0	0.747945	3	0	0	0
1	1	55	m	1963	Einzelpraxis	PERI	20	24.453	2011-07-04	2017-06-30	72	74	76	0	0	1	0.994521	1.25205	0	0	0	0
1	1	56	m	1963	Einzelpraxis	PERI	10	24.453	2011-07-04	2017-06-30	55	57	59	0	0	0	0.994521	2	3	0	0	0
1	1	57	m	1963	Einzelpraxis	PERI	23	24.453	2012-01-13	2017-06-30	52	54	56	0	0	2	0	1.74795	3	0	0	0
1	1	58	m	1963	Einzelpraxis	PERI	17	24.453	2011-07-07	2017-06-30	49	51	53	0	0	0	0	0	1.74795	0	0	0
1	1	59	m	1963	Einzelpraxis	PERI	17	24.453	2012-02-27	2016-05-02	56	58	60	0	2	2	0.342466	2	1.83836	0	0	0
1	1	60	m	1963	Einzelpraxis	PERI	39	24.453	2011-09-13	2015-08-04	63	65	67	0	0	1	0.8	2	1.09315	0	0	0
1	1	61	m	1963	Einzelpraxis	PERI	29	24.453	2011-07-04	2017-06-30	48	50	52	0	1	1	0	0	0.745205	0	0	0
1	1	62	m	1963	Einzelpraxis	PERI	27	24.453	2012-02-23	2017-06-30	62	64	66	0	0	1	0.353425	2	3	0	0	0
1	1	63	m	1963	Einzelpraxis	PERI	27	24.453	2011-07-07	2016-03-08	71	73	75	0	1	2	0.986301	2	0.252055	0	0	0
1	1	64	m	1963	Einzelpraxis	PERI	22	24.453	2011-08-22	2017-06-30	53	55	57	0	1	1	0.750685	2	3	0	0	0
1	1	65	m	1963	Einzelpraxis	PERI	34	24.453	2011-07-08	2017-06-30	74	76	78	0	1	2	0.232877	0	0	0	0	0
1	1	66	m	1963	Einzelpraxis	PERI	3	24.453	2013-07-11	2016-10-14	56	58	60	0	0	0	0	0.972603	2.29041	0	0	0
1	1	67	m	1963	Einzelpraxis	PERI	61	24.453	2011-08-29	2013-02-07	58	60	62	0	0	3	0.841096	0.605479	0	0	0	0
1	1	68	m	1963	Einzelpraxis	PERI	1	24.453	2016-02-29	2017-06-30	59	61	63	0	0	0	0	0	1.33425	0	0	0
1	1	69	m	1963	Einzelpraxis	PERI	2	24.453	2016-02-24	2017-06-30	54	56	58	0	0	0	0	0	1.34795	0	0	0
1	1	70	m	1963	Einzelpraxis	PERI	2	24.453	2014-03-26	2017-06-30	48	50	52	0	0	0	0	0	0.745205	0	0	0
1	1	71	m	1963	Einzelpraxis	PERI	9	24.453	2014-01-21	2017-06-30	58	60	62	0	0	1	0	0.441096	3	0	0	0
1	1	72	m	1963	Einzelpraxis	PERI	116	24.453	2011-08-11	2015-03-11	70	72	74	0	1	6	0.890411	2	0.693151	0	2	0
1	1	73	m	1963	Einzelpraxis	PERI	3	24.453	2012-06-18	2017-06-30	48	50	52	0	0	1	0	0	0.745205	0	0	0
1	1	74	m	1963	Einzelpraxis	PERI	21	24.453	2011-09-04	2012-08-24	61	63	65	0	1	3	0.824658	0.147945	0	0	0	0
1	1	75	m	1963	Einzelpraxis	PERI	14	24.453	2011-09-05	2017-06-30	62	64	66	0	2	4	0.821918	2	3	0	0	0
1	1	76	m	1963	Einzelpraxis	PERI	50	24.453	2011-08-10	2012-04-20	65	67	69	0	2	6	0.69589	0	0	0	0	0
1	1	77	m	1963	Einzelpraxis	PERI	33	24.453	2011-12-19	2013-09-23	57	59	61	0	1	2	0.534247	1.23014	0	0	0	0
1	1	78	m	1963	Einzelpraxis	PERI	8	24.453	2012-03-19	2017-06-30	62	64	66	0	1	1	0.284932	2	3	0	0	0
1	1	79	m	1963	Einzelpraxis	PERI	31	24.453	2011-07-20	2017-06-30	53	55	57	0	0	0	0.750685	2	3	0	0	1
1	1	80	m	1963	Einzelpraxis	PERI	20	24.453	2012-09-20	2017-06-30	56	58	60	0	0	2	0	1.77808	3	0	0	0
1	1	81	m	1963	Einzelpraxis	PERI	22	24.453	2011-07-11	2017-06-30	55	57	59	0	1	2	0.975342	2	3	0	0	0
1	1	82	m	1963	Einzelpraxis	PERI	1	24.453	2015-02-13	2017-06-30	58	60	62	0	0	0	0	0	2.37808	0	0	0
1	1	83	m	1963	Einzelpraxis	PERI	1	24.453	2014-07-22	2017-06-30	58	60	62	0	0	0	0	0	2.94247	0	0	0
1	1	84	m	1963	Einzelpraxis	PERI	15	24.453	2012-07-03	2017-06-30	54	56	58	0	0	0	0	1.99452	3	0	0	0
1	1	85	m	1963	Einzelpraxis	PERI	37	24.453	2011-07-01	2017-06-30	64	66	68	0	1	2	1.00274	2	3	0	0	0
1	1	86	m	1963	Einzelpraxis	PERI	12	24.453	2011-12-01	2017-06-30	65	67	69	0	1	1	0.583562	2	3	0	0	0
1	1	87	m	1963	Einzelpraxis	PERI	35	24.453	2012-01-20	2012-06-15	66	68	70	0	2	2	0.40274	0	0	0	0	0
1	1	88	m	1963	Einzelpraxis	PERI	23	24.453	2012-04-03	2014-01-07	61	63	65	0	2	2	0.243836	1.52055	0	0	0	0
1	1	89	m	1963	Einzelpraxis	PERI	1	24.453	2013-01-03	2017-06-30	53	55	57	0	0	0	0	1.49041	3	0	0	0
1	1	90	m	1963	Einzelpraxis	PERI	15	24.453	2011-07-01	2017-06-30	51	53	55	0	0	0	0	0.747945	3	0	0	0
1	1	91	m	1963	Einzelpraxis	PERI	9	24.453	2011-11-17	2017-06-30	60	62	64	0	0	1	0.621918	2	3	0	0	0
1	1	92	m	1963	Einzelpraxis	PERI	1	24.453	2012-03-23	2017-06-30	67	69	71	0	0	0	0.273973	2	3	0	0	0
1	1	93	m	1963	Einzelpraxis	PERI	3	24.453	2014-04-14	2017-06-30	69	71	73	0	0	0	0	0.213699	2.25479	0	0	0
1	1	94	m	1963	Einzelpraxis	PERI	6	24.453	2013-01-16	2017-06-30	49	51	53	0	0	1	0	0	1.74795	0	0	0
1	1	95	m	1963	Einzelpraxis	PERI	12	24.453	2013-01-31	2017-06-30	61	63	65	0	0	2	0	1.4137	3	0	0	0
1	1	96	m	1963	Einzelpraxis	PERI	30	24.453	2012-01-06	2015-03-28	70	72	74	0	0	0	0.484932	2	0.739726	0	0	0
1	1	97	m	1963	Einzelpraxis	PERI	22	24.453	2011-11-18	2014-03-25	62	64	66	0	1	3	0.619178	1.73151	0	0	0	0
1	1	98	m	1963	Einzelpraxis	PERI	29	24.453	2011-08-08	2013-11-04	58	60	62	0	3	5	0.89863	1.34521	0	0	0	0
1	1	99	m	1963	Einzelpraxis	PERI	18	24.453	2013-03-15	2016-03-07	64	66	68	0	0	0	0	1.29589	1.68493	0	0	0
1	1	100	m	1963	Einzelpraxis	PERI	1	24.453	2013-02-07	2017-06-30	65	67	69	0	0	0	0	1.39452	3	0	0	0
1	1	101	m	1963	Einzelpraxis	PERI	13	24.453	2013-01-17	2017-06-30	68	70	72	0	0	2	0	1.45205	3	0	0	0
1	1	102	m	1963	Einzelpraxis	PERI	55	24.453	2012-01-03	2014-12-18	66	68	70	0	0	0	0.493151	2	0.465753	0	1	0
1	1	103	m	1963	Einzelpraxis	PERI	10	24.453	2012-10-19	2015-08-05	50	52	54	0	0	2	0	0	0.843836	0	0	0
1	1	104	m	1963	Einzelpraxis	PERI	13	24.453	2012-10-15	2017-06-30	64	66	68	0	0	1	0	1.70959	3	0	0	0
1	1	105	m	1963	Einzelpraxis	PERI	1	24.453	2015-11-27	2017-06-30	57	59	61	0	0	0	0	0	1.59178	0	0	0
1	1	106	m	1963	Einzelpraxis	PERI	3	24.453	2013-05-29	2017-06-30	54	56	58	0	0	0	0	1.09041	3	0	1	0
1	1	107	m	1963	Einzelpraxis	PERI	12	24.453	2011-12-20	2017-06-30	51	53	55	0	1	1	0	0.747945	3	0	0	0
1	1	108	m	1963	Einzelpraxis	PERI	6	24.453	2016-04-12	2017-06-30	56	58	60	0	0	0	0	0	1.21644	0	0	0
1	1	109	m	1963	Einzelpraxis	PERI	36	24.453	2011-08-02	2012-11-16	63	65	67	0	1	3	0.915068	0.378082	0	0	0	0
1	1	110	m	1963	Einzelpraxis	PERI	31	24.453	2012-02-23	2017-06-30	65	67	69	0	1	2	0.353425	2	3	0	0	0
1	1	111	m	1963	Einzelpraxis	PERI	11	24.453	2012-11-16	2017-06-30	52	54	56	0	0	0	0	1.62192	3	0	0	0
1	1	112	m	1963	Einzelpraxis	PERI	9	24.453	2014-05-25	2017-06-30	50	52	54	0	0	0	0	0	2.74795	0	0	0
1	1	113	m	1963	Einzelpraxis	PERI	52	24.453	2011-07-25	2017-06-30	64	66	68	0	0	7	0.936986	2	3	0	0	0
1	1	114	m	1963	Einzelpraxis	PERI	39	24.453	2011-07-11	2012-11-10	63	65	67	0	0	1	0.975342	0.361644	0	0	1	0
1	1	115	m	1963	Einzelpraxis	PERI	2	24.453	2013-07-04	2017-06-30	50	52	54	0	0	1	0	0	2.74795	0	0	0
1	1	116	m	1963	Einzelpraxis	PERI	38	24.453	2011-07-18	2017-06-30	60	62	64	0	1	3	0.956164	2	3	0	1	1
1	1	117	m	1963	Einzelpraxis	PERI	15	24.453	2012-05-29	2017-06-30	63	65	67	0	1	2	0.090411	2	3	0	0	0
1	1	118	m	1963	Einzelpraxis	PERI	2	24.453	2011-11-15	2017-06-30	64	66	68	0	0	0	0.627397	2	3	0	0	0
1	1	119	m	1963	Einzelpraxis	PERI	14	24.453	2011-07-01	2017-06-30	53	55	57	0	1	3	0.750685	2	3	0	0	0
1	1	120	m	1963	Einzelpraxis	PERI	11	24.453	2013-08-02	2017-06-30	63	65	67	0	0	2	0	0.912329	3	0	0	0
1	1	121	m	1963	Einzelpraxis	PERI	15	24.453	2012-04-20	2013-09-10	52	54	56	0	0	0	0	0.942466	0	0	0	0
1	1	122	m	1963	Einzelpraxis	PERI	18	24.453	2011-09-01	2017-06-30	51	53	55	0	0	1	0	0.747945	3	0	0	0
1	1	123	m	1963	Einzelpraxis	PERI	33	24.453	2012-01-31	2017-06-30	57	59	61	0	0	3	0.416438	2	3	0	1	0
1	1	124	m	1963	Einzelpraxis	PERI	25	24.453	2011-07-11	2017-06-30	58	60	62	0	0	1	0.975342	2	3	0	0	0
1	1	125	m	1963	Einzelpraxis	PERI	17	24.453	2013-03-11	2017-06-30	54	56	58	0	0	0	0	1.30685	3	0	0	0
1	1	126	m	1963	Einzelpraxis	PERI	45	24.453	2011-07-20	2017-06-30	55	57	59	0	4	7	0.950685	2	3	0	0	0
1	1	127	m	1963	Einzelpraxis	PERI	40	24.453	2011-09-19	2017-06-30	52	54	56	0	0	1	0	1.74795	3	0	0	0
1	1	128	m	1963	Einzelpraxis	PERI	9	24.453	2011-09-05	2017-06-30	50	52	54	0	0	1	0	0	2.74795	0	0	0
1	1	129	m	1963	Einzelpraxis	PERI	9	24.453	2011-08-11	2017-06-30	52	54	56	0	1	1	0	1.74795	3	0	0	0
1	1	130	m	1963	Einzelpraxis	PERI	1	24.453	2012-05-18	2017-06-30	61	63	65	0	0	0	0.120548	2	3	0	0	0
1	1	131	m	1963	Einzelpraxis	PERI	36	24.453	2011-07-26	2014-01-21	67	69	71	0	3	7	0.934247	1.5589	0	0	0	0
1	1	132	m	1963	Einzelpraxis	PERI	11	24.453	2011-07-15	2014-11-17	57	59	61	0	0	1	0.964384	2	0.380822	0	1	0
1	1	133	m	1963	Einzelpraxis	PERI	3	24.453	2015-04-30	2017-06-30	51	53	55	0	0	0	0	0	2.16986	0	0	0
1	1	134	m	1963	Einzelpraxis	PERI	115	24.453	2011-07-19	2017-06-30	71	73	75	0	5	7	0.953425	2	0.252055	0	0	0
1	1	135	m	1963	Einzelpraxis	PERI	23	24.453	2011-08-18	2017-06-30	56	58	60	0	3	3	0.871233	2	3	0	0	0
1	1	136	m	1963	Einzelpraxis	PERI	3	24.453	2012-07-17	2017-06-30	73	75	77	0	0	0	0	0.208219	0	0	0	0
1	1	137	m	1963	Einzelpraxis	PERI	2	24.453	2012-05-09	2017-06-30	62	64	66	0	0	0	0.145205	2	3	0	0	0
1	1	138	m	1963	Einzelpraxis	PERI	1	24.453	2012-05-01	2017-06-30	52	54	56	0	0	0	0	1.74795	3	0	0	0
1	1	139	m	1963	Einzelpraxis	PERI	7	24.453	2011-07-01	2017-06-30	61	63	65	0	0	0	1.00274	2	3	0	0	1
1	1	140	m	1963	Einzelpraxis	PERI	17	24.453	2011-09-01	2013-04-26	54	56	58	0	0	0	0.832877	0.819178	0	0	0	0
1	1	141	m	1963	Einzelpraxis	PERI	33	24.453	2011-08-03	2015-03-16	54	56	58	0	0	1	0.912329	2	0.706849	0	0	0
1	1	142	m	1963	Einzelpraxis	PERI	59	24.453	2011-07-12	2017-06-30	73	75	77	0	3	5	0.972603	0.252055	0	0	0	0
1	1	143	m	1963	Einzelpraxis	PERI	55	24.453	2012-03-05	2017-06-30	53	55	57	0	2	4	0.323288	2	3	0	1	0
1	1	144	m	1963	Einzelpraxis	PERI	14	24.453	2012-01-06	2012-08-22	64	66	68	0	1	2	0.484932	0.142466	0	0	0	0
1	1	145	m	1963	Einzelpraxis	PERI	27	24.453	2011-10-01	2017-06-30	52	54	56	0	0	1	0	1.74795	3	0	0	0
1	1	146	m	1963	Einzelpraxis	PERI	42	24.453	2011-07-21	2017-06-30	67	69	71	0	3	5	0.947945	2	3	0	0	0
1	1	147	m	1963	Einzelpraxis	PERI	11	24.453	2012-01-03	2017-01-24	48	50	52	0	0	0	0	0	0.315068	0	0	0
1	1	148	m	1963	Einzelpraxis	PERI	10	24.453	2012-05-10	2017-06-30	48	50	52	0	1	1	0	0	0.745205	0	0	0
1	1	149	m	1963	Einzelpraxis	PERI	8	24.453	2011-10-27	2017-06-30	60	62	64	0	2	2	0.679452	2	3	0	0	0
1	1	150	m	1963	Einzelpraxis	PERI	1	24.453	2012-09-21	2017-06-30	63	65	67	0	0	0	0	1.77534	3	0	0	0
1	1	151	m	1963	Einzelpraxis	PERI	28	24.453	2011-08-06	2012-12-13	58	60	62	0	1	1	0.90411	0.452055	0	0	0	0
1	1	152	m	1963	Einzelpraxis	PERI	13	24.453	2011-08-04	2017-06-30	49	51	53	0	0	0	0	0	1.74795	0	0	0
1	1	153	m	1963	Einzelpraxis	PERI	1	24.453	2013-02-05	2017-06-30	52	54	56	0	0	0	0	1.4	3	0	0	0
1	1	154	m	1963	Einzelpraxis	PERI	10	24.453	2013-11-04	2017-06-30	59	61	63	0	0	1	0	0.654795	3	0	0	0
1	1	155	m	1963	Einzelpraxis	PERI	71	24.453	2012-03-21	2017-06-30	70	72	74	0	0	6	0.279452	2	1.25205	0	0	0
1	1	156	m	1963	Einzelpraxis	PERI	21	24.453	2011-07-25	2017-06-30	54	56	58	0	0	1	0.936986	2	3	0	0	1
1	1	157	m	1963	Einzelpraxis	PERI	26	24.453	2011-10-18	2017-06-30	51	53	55	0	0	2	0	0.747945	3	0	0	0
1	1	158	m	1963	Einzelpraxis	PERI	23	24.453	2012-03-26	2017-06-30	48	50	52	0	1	2	0	0	0.745205	0	0	0
1	1	159	m	1963	Einzelpraxis	PERI	22	24.453	2011-08-23	2014-04-01	73	75	77	0	0	1	0.857534	0.252055	0	0	0	0
1	1	160	m	1963	Einzelpraxis	PERI	1	24.453	2012-04-19	2017-06-30	49	51	53	0	0	0	0	0	1.74795	0	0	0
1	1	161	m	1963	Einzelpraxis	PERI	28	24.453	2011-07-04	2017-06-30	49	51	53	0	0	1	0	0	1.74795	0	0	0
1	1	162	m	1963	Einzelpraxis	PERI	6	24.453	2015-02-06	2017-06-30	49	51	53	0	0	0	0	0	1.74795	0	0	0
1	1	163	m	1963	Einzelpraxis	PERI	23	24.453	2011-11-07	2017-06-30	54	56	58	0	1	2	0.649315	2	3	0	0	0
1	1	164	m	1963	Einzelpraxis	PERI	13	24.453	2013-12-09	2017-06-30	49	51	53	0	0	0	0	0	1.74795	0	0	0
1	1	165	m	1963	Einzelpraxis	PERI	1	24.453	2011-07-18	2017-06-30	66	68	70	0	0	0	0.956164	2	3	0	0	0
1	1	166	m	1963	Einzelpraxis	PERI	18	24.453	2012-07-18	2017-06-30	64	66	68	0	0	1	0	1.95342	3	0	0	0
1	1	167	m	1963	Einzelpraxis	PERI	24	24.453	2012-06-04	2017-06-30	68	70	72	0	0	3	0.0739726	2	3	0	1	0
1	1	168	m	1963	Einzelpraxis	PERI	2	24.453	2012-06-29	2017-06-30	67	69	71	0	0	0	0.00547945	2	3	0	0	0
1	1	169	m	1963	Einzelpraxis	PERI	12	24.453	2014-01-20	2017-06-30	52	54	56	0	0	2	0	0.443836	3	0	0	0
1	1	170	m	1963	Einzelpraxis	PERI	25	24.453	2011-09-27	2014-01-30	60	62	64	0	1	3	0.761644	1.58356	0	0	0	0
1	1	171	m	1963	Einzelpraxis	PERI	54	24.453	2011-09-16	2017-06-30	60	62	64	0	2	8	0.791781	2	3	0	1	0
1	1	172	m	1963	Einzelpraxis	PERI	14	24.453	2012-01-16	2017-06-30	52	54	56	0	0	0	0	1.74795	3	0	0	0
1	1	173	m	1963	Einzelpraxis	PERI	1	24.453	2011-09-09	2017-06-30	48	50	52	0	1	1	0	0	0.745205	0	0	0
1	1	174	m	1963	Einzelpraxis	PERI	14	24.453	2011-08-16	2017-06-30	55	57	59	0	2	2	0.876712	2	3	0	0	0
1	1	175	m	1963	Einzelpraxis	PERI	1	24.453	2015-05-22	2017-06-30	61	63	65	0	0	0	0	0	2.10959	0	0	0
1	1	176	m	1963	Einzelpraxis	PERI	12	24.453	2012-02-21	2017-06-30	54	56	58	0	0	1	0.358904	2	3	0	0	0
1	1	177	m	1963	Einzelpraxis	PERI	25	24.453	2011-10-18	2015-10-19	65	67	69	0	0	0	0.70411	2	1.30137	0	0	0
1	1	178	m	1963	Einzelpraxis	PERI	1	24.453	2012-03-29	2017-06-30	58	60	62	0	1	1	0.257534	2	3	0	0	0
1	1	179	m	1963	Einzelpraxis	PERI	11	24.453	2011-12-22	2016-05-30	57	59	61	0	0	1	0.526027	2	1.91507	0	0	0
1	1	180	m	1963	Einzelpraxis	PERI	50	24.453	2011-10-11	2012-05-15	54	56	58	0	1	2	0.594521	0	0	0	0	0
1	1	181	m	1963	Einzelpraxis	PERI	73	24.453	2011-07-12	2015-05-06	73	75	77	0	3	8	0.972603	0.252055	0	0	0	0
1	1	182	m	1963	Einzelpraxis	PERI	5	24.453	2015-06-24	2017-06-30	49	51	53	0	0	0	0	0	1.74795	0	0	0
1	1	183	m	1963	Einzelpraxis	PERI	22	24.453	2011-09-12	2017-06-30	56	58	60	0	3	4	0.80274	2	3	0	0	0
1	1	184	m	1963	Einzelpraxis	PERI	2	24.453	2012-06-05	2017-06-30	59	61	63	0	0	0	0.0712329	2	3	0	0	0
1	1	185	m	1963	Einzelpraxis	PERI	2	24.453	2012-07-03	2017-06-30	72	74	76	0	0	0	0	1.24658	0	0	0	0
1	1	186	m	1963	Einzelpraxis	PERI	22	24.453	2015-02-23	2016-05-17	63	65	67	0	0	0	0	0	1.23014	0	0	0
1	1	187	m	1963	Einzelpraxis	PERI	26	24.453	2011-11-21	2015-09-11	62	64	66	0	1	1	0.610959	2	1.19726	0	0	0
1	1	188	m	1963	Einzelpraxis	PERI	11	24.453	2012-01-17	2014-06-23	56	58	60	0	0	1	0.454795	1.97808	0	0	0	0
1	1	189	m	1963	Einzelpraxis	PERI	14	24.453	2012-04-03	2013-08-29	61	63	65	0	0	2	0.243836	1.16164	0	0	0	0
1	1	190	m	1963	Einzelpraxis	PERI	1	24.453	2015-01-30	2017-06-30	52	54	56	0	0	0	0	0	2.41644	0	0	0
1	1	191	m	1963	Einzelpraxis	PERI	1	24.453	2013-11-29	2017-06-30	50	52	54	0	0	1	0	0	2.74795	0	0	0
1	1	192	m	1963	Einzelpraxis	PERI	57	24.453	2011-08-03	2017-06-30	64	66	68	0	4	10	0.912329	2	3	0	0	0
1	1	193	m	1963	Einzelpraxis	PERI	11	24.453	2012-05-18	2017-06-30	67	69	71	0	2	2	0.120548	2	3	0	0	0
1	1	194	m	1963	Einzelpraxis	PERI	15	24.453	2012-12-04	2017-06-30	49	51	53	0	0	1	0	0	1.74795	0	0	0
1	1	195	m	1963	Einzelpraxis	PERI	30	24.453	2012-09-07	2017-06-30	63	65	67	0	0	1	0	1.8137	3	0	1	0
1	1	196	m	1963	Einzelpraxis	PERI	20	24.453	2011-09-03	2017-06-30	48	50	52	0	0	1	0	0	0.745205	0	0	0
1	1	197	m	1963	Einzelpraxis	PERI	14	24.453	2012-03-29	2017-06-30	53	55	57	0	0	0	0.257534	2	3	0	0	0
1	1	198	m	1963	Einzelpraxis	PERI	25	24.453	2011-08-10	2017-06-30	66	68	70	0	0	3	0.893151	2	3	0	0	0
1	1	199	m	1963	Einzelpraxis	PERI	2	24.453	2014-04-14	2017-06-30	58	60	62	0	0	0	0	0.213699	3	0	0	0
1	1	200	m	1963	Einzelpraxis	PERI	1	24.453	2012-02-21	2017-06-30	63	65	67	0	0	0	0.358904	2	3	0	0	0
1	1	201	m	1963	Einzelpraxis	PERI	13	24.453	2012-02-02	2017-06-30	66	68	70	0	0	1	0.410959	2	3	0	0	0
1	1	202	m	1963	Einzelpraxis	PERI	17	24.453	2012-01-04	2017-06-30	62	64	66	0	2	2	0.490411	2	3	0	0	0
1	1	203	m	1963	Einzelpraxis	PERI	31	24.453	2012-08-16	2017-06-30	68	70	72	0	0	0	0	1.87397	3	0	0	1
1	1	204	m	1963	Einzelpraxis	PERI	8	24.453	2011-07-04	2016-10-18	53	55	57	0	0	1	0.750685	2	2.30137	0	0	0
1	1	205	m	1963	Einzelpraxis	PERI	19	24.453	2011-07-20	2017-06-30	54	56	58	0	1	1	0.950685	2	3	0	0	0
1	1	206	m	1963	Einzelpraxis	PERI	12	24.453	2011-08-04	2017-06-30	67	69	71	0	1	1	0.909589	2	3	0	0	0
1	1	207	m	1963	Einzelpraxis	PERI	9	24.453	2013-12-06	2017-06-30	48	50	52	0	0	1	0	0	0.745205	0	0	0
1	1	208	m	1963	Einzelpraxis	PERI	2	24.453	2012-03-04	2017-06-30	51	53	55	0	0	0	0	0.747945	3	0	0	0
1	1	209	m	1963	Einzelpraxis	PERI	9	24.453	2015-05-21	2017-03-09	59	61	63	0	0	0	0	0	1.80274	0	0	0
1	1	210	m	1963	Einzelpraxis	PERI	15	24.453	2011-09-07	2017-06-30	58	60	62	0	0	1	0.816438	2	3	0	0	0
1	1	211	m	1963	Einzelpraxis	PERI	2	24.453	2012-03-12	2017-06-30	50	52	54	0	0	0	0	0	2.74795	0	0	0
1	1	212	m	1963	Einzelpraxis	PERI	2	24.453	2011-10-25	2017-06-30	48	50	52	0	0	0	0	0	0.745205	0	0	0
1	1	213	m	1963	Einzelpraxis	PERI	6	24.453	2011-08-10	2017-06-30	56	58	60	0	0	0	0.893151	2	3	0	0	0
1	1	214	m	1963	Einzelpraxis	PERI	1	24.453	2013-07-30	2017-06-30	53	55	57	0	0	0	0	0.920548	3	0	0	0
1	1	215	m	1963	Einzelpraxis	PERI	1	24.453	2013-07-04	2017-06-30	68	70	72	0	0	1	0	0.991781	3	0	0	0
1	1	216	m	1963	Einzelpraxis	PERI	11	24.453	2012-05-24	2017-06-30	60	62	64	0	1	1	0.10411	2	3	0	0	0
1	1	217	m	1963	Einzelpraxis	PERI	18	24.453	2011-11-29	2014-04-10	72	74	76	0	1	4	0.589041	1.25205	0	0	0	0
1	1	218	m	1963	Einzelpraxis	PERI	24	24.453	2011-07-21	2013-09-16	73	75	77	0	2	3	0.947945	0.252055	0	0	0	0
1	1	219	m	1963	Einzelpraxis	PERI	1	24.453	2014-02-14	2017-06-30	55	57	59	0	0	0	0	0.375342	3	0	0	0
1	1	220	m	1963	Einzelpraxis	PERI	17	24.453	2012-01-19	2017-06-30	56	58	60	0	0	0	0.449315	2	3	0	0	0
1	1	221	m	1963	Einzelpraxis	PERI	9	24.453	2011-07-27	2017-06-30	61	63	65	0	0	0	0.931507	2	3	0	0	0
1	1	222	m	1963	Einzelpraxis	PERI	13	24.453	2012-02-08	2017-05-08	55	57	59	0	0	1	0.394521	2	2.85479	0	0	0
1	1	223	m	1963	Einzelpraxis	PERI	15	24.453	2012-04-18	2017-06-30	52	54	56	0	2	2	0	1.74795	3	0	0	0
1	1	224	m	1963	Einzelpraxis	PERI	39	24.453	2012-08-08	2017-06-07	58	60	62	0	2	4	0	1.89589	2.93699	0	0	0
1	1	225	m	1963	Einzelpraxis	PERI	26	24.453	2012-05-18	2017-06-30	66	68	70	0	3	6	0.120548	2	3	0	0	0
1	1	226	m	1963	Einzelpraxis	PERI	1	24.453	2012-09-21	2017-06-30	67	69	71	0	0	0	0	1.77534	3	0	0	0
1	1	227	m	1963	Einzelpraxis	PERI	17	24.453	2013-02-21	2017-06-30	64	66	68	0	0	0	0	1.35616	3	0	0	0
1	1	228	m	1963	Einzelpraxis	PERI	44	24.453	2011-08-25	2017-02-27	53	55	57	0	1	4	0.750685	2	2.66301	0	1	0
1	1	229	m	1963	Einzelpraxis	PERI	61	24.453	2011-08-08	2017-06-30	67	69	71	0	1	1	0.89863	2	3	0	1	0
1	1	230	m	1963	Einzelpraxis	PERI	11	24.453	2011-07-27	2017-06-30	50	52	54	0	0	0	0	0	2.74795	0	0	0
1	1	231	m	1963	Einzelpraxis	PERI	36	24.453	2011-12-31	2015-07-17	60	62	64	0	2	2	0.50137	2	1.04384	0	1	0
1	1	232	m	1963	Einzelpraxis	PERI	2	24.453	2012-07-02	2017-06-30	69	71	73	0	0	0	0	1.99726	2.25479	0	0	0
1	1	233	m	1963	Einzelpraxis	PERI	9	24.453	2012-12-07	2017-06-30	58	60	62	0	0	1	0	1.56438	3	0	0	0
1	1	234	m	1963	Einzelpraxis	PERI	20	24.453	2011-07-14	2017-06-30	57	59	61	0	0	1	0.967123	2	3	0	0	0
1	1	235	m	1963	Einzelpraxis	PERI	31	24.453	2011-09-22	2014-09-09	58	60	62	0	2	2	0.775342	2	0.191781	0	0	0
1	1	236	m	1963	Einzelpraxis	PERI	22	24.453	2015-09-14	2017-06-30	61	63	65	0	0	0	0	0	1.79452	0	0	0
1	1	237	m	1963	Einzelpraxis	PERI	1	24.453	2015-01-22	2017-06-30	50	52	54	0	0	0	0	0	2.43836	0	0	0
1	1	238	m	1963	Einzelpraxis	PERI	17	24.453	2012-01-09	2017-06-30	64	66	68	0	0	0	0.476712	2	3	0	0	0
1	1	239	m	1963	Einzelpraxis	PERI	8	24.453	2015-01-19	2017-06-30	60	62	64	0	0	0	0	0	2.44658	0	0	0
1	1	240	m	1963	Einzelpraxis	PERI	29	24.453	2013-10-12	2014-12-02	64	66	68	0	0	1	0	0.717808	0.421918	0	0	0
1	1	241	m	1963	Einzelpraxis	PERI	14	24.453	2011-07-13	2017-06-30	69	71	73	0	1	1	0.969863	2	2.25479	0	0	0
1	1	242	m	1963	Einzelpraxis	PERI	17	24.453	2011-07-06	2017-06-30	71	73	75	0	0	1	0.989041	2	0.252055	0	0	0
1	1	243	m	1963	Einzelpraxis	PERI	35	24.453	2011-08-09	2017-05-22	67	69	71	0	1	1	0.89589	2	2.89315	0	0	0
1	1	244	m	1963	Einzelpraxis	PERI	26	24.453	2012-05-25	2017-06-30	64	66	68	0	0	2	0.10137	2	3	0	0	0
1	1	245	m	1963	Einzelpraxis	PERI	12	24.453	2011-09-07	2017-06-30	49	51	53	0	0	1	0	0	1.74795	0	0	0
1	1	246	m	1963	Einzelpraxis	PERI	43	24.453	2011-08-12	2012-09-07	63	65	67	0	3	3	0.887671	0.186301	0	0	0	0
1	1	247	m	1963	Einzelpraxis	PERI	9	24.453	2013-05-28	2017-06-30	55	57	59	0	0	1	0	1.09315	3	0	0	0
1	1	248	m	1963	Einzelpraxis	PERI	4	24.453	2012-02-27	2017-06-30	62	64	66	0	0	0	0.342466	2	3	0	0	0
1	1	249	m	1963	Einzelpraxis	PERI	1	24.453	2012-01-25	2017-06-30	50	52	54	0	0	0	0	0	2.74795	0	0	0
1	1	250	m	1963	Einzelpraxis	PERI	7	24.453	2011-07-01	2017-06-30	61	63	65	0	2	2	1.00274	2	3	0	0	0
1	1	251	m	1963	Einzelpraxis	PERI	22	24.453	2012-01-27	2014-09-11	57	59	61	0	1	2	0.427397	2	0.19726	0	0	0
1	1	252	m	1963	Einzelpraxis	PERI	31	24.453	2012-05-07	2012-11-02	64	66	68	0	0	5	0.150685	0.339726	0	0	0	0
1	1	253	m	1963	Einzelpraxis	PERI	62	24.453	2011-08-18	2017-06-30	49	51	53	0	2	6	0	0	1.74795	0	0	0
1	1	254	m	1963	Einzelpraxis	PERI	7	24.453	2012-09-18	2017-06-30	53	55	57	0	0	1	0	1.78356	3	0	0	0
1	1	255	m	1963	Einzelpraxis	PERI	1	24.453	2016-07-04	2017-06-30	49	51	53	0	0	0	0	0	0.989041	0	0	0
1	1	256	m	1963	Einzelpraxis	PERI	1	24.453	2011-09-12	2017-06-30	58	60	62	0	0	0	0.80274	2	3	0	0	0
1	1	257	m	1963	Einzelpraxis	PERI	24	24.453	2013-03-27	2016-12-06	64	66	68	0	0	2	0	1.26301	2.43562	0	0	1
1	1	258	m	1963	Einzelpraxis	PERI	28	24.453	2012-01-16	2017-06-30	68	70	72	0	0	0	0.457534	2	3	0	1	0
1	1	259	m	1963	Einzelpraxis	PERI	25	24.453	2011-08-21	2015-11-05	72	74	76	0	1	1	0.863014	1.25205	0	0	0	0
1	1	260	m	1963	Einzelpraxis	PERI	1	24.453	2012-08-27	2017-06-30	52	54	56	0	0	0	0	1.74795	3	0	0	0
1	1	261	m	1963	Einzelpraxis	PERI	51	24.453	2011-09-19	2017-06-30	62	64	66	0	3	4	0.783562	2	3	0	1	0
1	1	262	m	1963	Einzelpraxis	PERI	28	24.453	2011-10-10	2017-06-30	54	56	58	0	0	2	0.726027	2	3	0	0	0
1	1	263	m	1963	Einzelpraxis	PERI	26	24.453	2011-11-23	2017-06-30	58	60	62	0	0	2	0.605479	2	3	0	0	0
1	1	264	m	1963	Einzelpraxis	PERI	37	24.453	2011-07-08	2017-06-30	74	76	78	0	4	4	0.232877	0	0	0	0	0
1	1	265	m	1963	Einzelpraxis	PERI	21	24.453	2012-04-01	2015-09-11	50	52	54	0	0	1	0	0	0.945205	0	0	0
1	1	266	m	1963	Einzelpraxis	PERI	15	24.453	2011-11-07	2017-06-30	65	67	69	0	1	5	0.649315	2	3	0	0	0
1	1	267	m	1963	Einzelpraxis	PERI	1	24.453	2011-08-19	2017-06-30	68	70	72	0	1	1	0.868493	2	3	0	0	0
1	1	268	m	1963	Einzelpraxis	PERI	41	24.453	2011-09-20	2017-06-30	51	53	55	0	1	2	0	0.747945	3	0	0	0
1	1	269	m	1963	Einzelpraxis	PERI	12	24.453	2011-07-14	2017-06-30	57	59	61	0	0	0	0.967123	2	3	0	0	0
1	1	270	m	1963	Einzelpraxis	PERI	18	24.453	2012-07-25	2017-06-30	48	50	52	0	0	1	0	0	0.745205	0	0	0
1	1	271	m	1963	Einzelpraxis	PERI	1	24.453	2012-07-27	2017-06-30	55	57	59	0	0	0	0	1.92877	3	0	0	0
1	1	272	m	1963	Einzelpraxis	PERI	2	24.453	2011-07-04	2017-06-30	55	57	59	0	0	0	0.994521	2	3	0	0	0
1	1	273	m	1963	Einzelpraxis	PERI	1	24.453	2012-09-24	2017-06-30	72	74	76	0	0	0	0	1.01918	0	0	0	0
1	1	274	m	1963	Einzelpraxis	PERI	28	24.453	2012-09-11	2013-11-25	60	62	64	0	1	4	0	1.20548	0	0	0	0
1	1	275	m	1963	Einzelpraxis	PERI	6	24.453	2011-08-12	2017-06-30	52	54	56	0	0	0	0	1.74795	3	0	0	0
1	1	276	m	1963	Einzelpraxis	PERI	8	24.453	2011-10-24	2017-06-30	66	68	70	0	1	1	0.687671	2	3	0	0	0
1	1	277	m	1963	Einzelpraxis	PERI	12	24.453	2011-07-25	2017-06-30	53	55	57	0	1	1	0.750685	2	3	0	0	0
1	1	278	m	1963	Einzelpraxis	PERI	22	24.453	2011-07-20	2012-10-30	70	72	74	0	1	4	0.950685	0.331507	0	0	0	0
1	1	279	m	1963	Einzelpraxis	PERI	1	24.453	2013-02-04	2017-06-30	56	58	60	0	0	0	0	1.40274	3	0	0	0
1	1	280	m	1963	Einzelpraxis	PERI	31	24.453	2011-12-14	2012-10-26	53	55	57	0	0	2	0.547945	0.320548	0	0	0	0
1	1	281	m	1963	Einzelpraxis	PERI	44	24.453	2011-08-20	2017-06-30	60	62	64	0	0	2	0.865753	2	3	0	0	0
1	1	282	m	1963	Einzelpraxis	PERI	2	24.453	2011-10-12	2017-06-30	60	62	64	0	0	0	0.720548	2	3	0	0	0
1	1	283	m	1963	Einzelpraxis	PERI	1	24.453	2012-07-03	2017-06-30	55	57	59	0	0	0	0	1.99452	3	0	0	0
1	1	284	m	1963	Einzelpraxis	PERI	18	24.453	2011-11-21	2015-05-26	59	61	63	0	1	2	0.610959	2	0.90137	0	1	0
1	1	285	m	1963	Einzelpraxis	PERI	80	24.453	2011-07-01	2015-02-24	74	76	78	0	3	4	0.252055	0	0	0	0	0
1	1	286	m	1963	Einzelpraxis	PERI	18	24.453	2011-07-01	2017-06-30	49	51	53	0	1	1	0	0	1.74795	0	0	0
1	1	287	m	1963	Einzelpraxis	PERI	16	24.453	2011-10-28	2016-04-21	57	59	61	0	0	0	0.676712	2	1.80822	0	0	0
1	1	288	m	1963	Einzelpraxis	PERI	11	24.453	2012-02-01	2017-06-30	53	55	57	0	1	1	0.413699	2	3	0	0	0
1	1	289	m	1963	Einzelpraxis	PERI	3	24.453	2016-12-02	2017-06-30	48	50	52	0	0	0	0	0	0.575342	0	0	0
1	1	290	m	1963	Einzelpraxis	PERI	5	24.453	2012-01-09	2017-06-30	49	51	53	0	0	0	0	0	1.74795	0	0	0
1	1	291	m	1963	Einzelpraxis	PERI	1	24.453	2012-02-23	2017-06-30	52	54	56	0	0	0	0	1.74795	3	0	0	0
1	1	292	m	1963	Einzelpraxis	PERI	1	24.453	2012-06-27	2017-06-30	64	66	68	0	0	0	0.0109589	2	3	0	0	0
1	1	293	m	1963	Einzelpraxis	PERI	38	24.453	2014-05-26	2017-04-27	64	66	68	0	0	2	0	0.0986301	2.82466	0	0	0
1	1	294	m	1963	Einzelpraxis	PERI	26	24.453	2012-05-25	2017-06-30	59	61	63	0	0	1	0.10137	2	3	0	1	0
1	1	295	m	1963	Einzelpraxis	PERI	77	24.453	2011-07-21	2015-08-25	52	54	56	0	1	4	0	1.74795	1.15068	0	0	0
1	1	296	m	1963	Einzelpraxis	PERI	4	24.453	2013-07-11	2017-06-30	55	57	59	0	0	0	0	0.972603	3	0	0	0
1	1	297	m	1963	Einzelpraxis	PERI	9	24.453	2012-03-11	2017-06-30	55	57	59	0	1	1	0.306849	2	3	0	0	0
1	1	298	m	1963	Einzelpraxis	PERI	12	24.453	2012-05-30	2017-06-30	68	70	72	0	0	0	0.0876712	2	3	0	0	0
1	1	299	m	1963	Einzelpraxis	PERI	7	24.453	2011-09-06	2017-06-30	54	56	58	0	1	2	0.819178	2	3	0	0	0
1	1	300	m	1963	Einzelpraxis	PERI	23	24.453	2011-10-08	2017-06-30	57	59	61	0	3	5	0.731507	2	3	0	0	0
1	1	301	m	1963	Einzelpraxis	PERI	22	24.453	2012-09-21	2017-06-30	53	55	57	0	2	4	0	1.77534	3	0	0	0
1	1	302	m	1963	Einzelpraxis	PERI	3	24.453	2013-06-05	2017-06-30	50	52	54	0	0	0	0	0	2.74795	0	0	0
1	1	303	m	1963	Einzelpraxis	PERI	2	24.453	2012-03-27	2017-06-30	48	50	52	0	1	1	0	0	0.745205	0	0	0
1	1	304	m	1963	Einzelpraxis	PERI	11	24.453	2014-08-08	2017-06-30	64	66	68	0	0	1	0	0	2.89589	0	0	0
1	1	305	m	1963	Einzelpraxis	PERI	10	24.453	2014-09-02	2017-06-30	53	55	57	0	0	0	0	0	2.8274	0	0	1
1	1	306	m	1963	Einzelpraxis	PERI	1	24.453	2013-02-05	2017-06-30	51	53	55	0	0	0	0	0.747945	3	0	0	0
1	1	307	m	1963	Einzelpraxis	PERI	2	24.453	2013-05-14	2017-06-30	69	71	73	0	0	0	0	1.13151	2.25479	0	0	0
1	1	308	m	1963	Einzelpraxis	PERI	31	24.453	2011-07-05	2012-05-14	53	55	57	0	3	3	0.619178	0	0	0	0	0
1	1	309	m	1963	Einzelpraxis	PERI	13	24.453	2012-05-21	2017-06-30	64	66	68	0	1	2	0.112329	2	3	0	0	0
1	1	310	m	1963	Einzelpraxis	PERI	68	24.453	2011-08-10	2017-02-01	67	69	71	0	6	7	0.893151	2	2.59178	0	0	0
1	1	311	m	1963	Einzelpraxis	PERI	1	24.453	2012-11-02	2017-06-30	52	54	56	0	0	0	0	1.66027	3	0	0	0
1	1	312	m	1963	Einzelpraxis	PERI	15	24.453	2012-11-15	2017-06-30	48	50	52	0	0	0	0	0	0.745205	0	0	0
1	1	313	m	1963	Einzelpraxis	PERI	9	24.453	2012-02-10	2017-06-30	60	62	64	0	0	1	0.389041	2	3	0	0	0
1	1	314	m	1963	Einzelpraxis	PERI	17	24.453	2013-11-19	2017-06-30	53	55	57	0	0	0	0	0.613699	3	0	0	0
1	1	315	m	1963	Einzelpraxis	PERI	20	24.453	2011-07-15	2017-06-30	64	66	68	0	3	3	0.964384	2	3	0	0	0
1	1	316	m	1963	Einzelpraxis	PERI	1	24.453	2014-03-03	2017-06-30	50	52	54	0	0	0	0	0	2.74795	0	0	0
1	1	317	m	1963	Einzelpraxis	PERI	35	24.453	2011-09-22	2015-09-07	58	60	62	0	0	2	0.775342	2	1.1863	0	1	0
1	1	318	m	1963	Einzelpraxis	PERI	2	24.453	2013-01-04	2017-06-30	72	74	76	0	0	1	0	0.739726	0	0	0	0
1	1	319	m	1963	Einzelpraxis	PERI	1	24.453	2012-09-25	2017-06-30	62	64	66	0	0	0	0	1.76438	3	0	0	0
1	1	320	m	1963	Einzelpraxis	PERI	1	24.453	2015-02-16	2017-06-30	55	57	59	0	0	0	0	0	2.36986	0	0	0
1	1	321	m	1963	Einzelpraxis	PERI	3	24.453	2012-11-02	2017-06-30	59	61	63	0	0	1	0	1.66027	3	0	0	0
1	1	322	m	1963	Einzelpraxis	PERI	46	24.453	2011-07-14	2015-01-29	63	65	67	0	2	4	0.967123	2	0.580822	0	0	1
1	1	323	m	1963	Einzelpraxis	PERI	1	24.453	2011-07-01	2017-06-30	57	59	61	0	0	0	1.00274	2	3	0	0	0
1	1	324	m	1963	Einzelpraxis	PERI	2	24.453	2011-07-05	2017-06-30	56	58	60	0	0	0	0.991781	2	3	0	0	0
1	1	325	m	1963	Einzelpraxis	PERI	2	24.453	2011-08-18	2017-06-30	48	50	52	0	1	1	0	0	0.745205	0	0	0
1	1	326	m	1963	Einzelpraxis	PERI	1	24.453	2011-09-16	2017-06-30	48	50	52	0	0	0	0	0	0.745205	0	0	0
1	1	327	m	1963	Einzelpraxis	PERI	26	24.453	2012-04-27	2017-06-30	58	60	62	0	2	3	0.178082	2	3	0	0	0
1	1	328	m	1963	Einzelpraxis	PERI	1	24.453	2012-01-05	2017-06-30	48	50	52	0	0	0	0	0	0.745205	0	0	0
1	1	329	m	1963	Einzelpraxis	PERI	30	24.453	2012-01-17	2017-06-30	53	55	57	0	1	1	0.454795	2	3	0	0	0
1	1	330	m	1963	Einzelpraxis	PERI	1	24.453	2012-01-20	2017-06-30	51	53	55	0	0	0	0	0.747945	3	0	0	0
1	1	331	m	1963	Einzelpraxis	PERI	1	24.453	2012-02-07	2017-06-30	49	51	53	0	0	0	0	0	1.74795	0	0	0
1	1	332	m	1963	Einzelpraxis	PERI	1	24.453	2012-02-21	2017-06-30	51	53	55	0	0	0	0	0.747945	3	0	0	0
1	1	333	m	1963	Einzelpraxis	PERI	47	24.453	2012-11-09	2017-06-30	67	69	71	0	0	6	0	1.6411	3	0	0	0
1	1	334	m	1963	Einzelpraxis	PERI	1	24.453	2012-04-19	2017-06-30	63	65	67	0	1	1	0.2	2	3	0	0	0
1	1	335	m	1963	Einzelpraxis	PERI	40	24.453	2012-06-14	2017-06-30	51	53	55	0	2	3	0	0.747945	3	0	0	0
1	1	336	m	1963	Einzelpraxis	PERI	4	24.453	2012-06-15	2017-06-30	52	54	56	0	0	0	0	1.74795	3	0	0	0
1	1	337	m	1963	Einzelpraxis	PERI	1	24.453	2012-06-18	2017-06-30	52	54	56	0	0	0	0	1.74795	3	0	0	0
1	1	338	m	1963	Einzelpraxis	PERI	1	24.453	2012-06-25	2017-06-30	52	54	56	0	0	0	0	1.74795	3	0	0	0
1	1	339	m	1963	Einzelpraxis	PERI	2	24.453	2012-06-19	2017-06-30	52	54	56	0	1	1	0	1.74795	3	0	0	0
1	1	340	m	1963	Einzelpraxis	PERI	37	24.453	2012-06-20	2015-02-12	64	66	68	0	0	4	0.030137	2	0.619178	0	0	0
1	1	341	m	1963	Einzelpraxis	PERI	2	24.453	2012-06-29	2017-06-30	48	50	52	0	0	0	0	0	0.745205	0	0	0
1	1	342	m	1963	Einzelpraxis	PERI	1	24.453	2012-07-03	2017-06-30	58	60	62	0	2	2	0	1.99452	3	0	0	0
1	1	343	m	1963	Einzelpraxis	PERI	1	24.453	2012-07-05	2017-06-30	52	54	56	0	0	0	0	1.74795	3	0	0	0
1	1	344	m	1963	Einzelpraxis	PERI	15	24.453	2014-10-31	2017-06-30	61	63	65	0	0	0	0	0	2.66575	0	0	0
1	1	345	m	1963	Einzelpraxis	PERI	2	24.453	2012-07-27	2017-06-30	66	68	70	0	1	1	0	1.92877	3	0	0	0
1	1	346	m	1963	Einzelpraxis	PERI	1	24.453	2012-08-16	2017-06-30	61	63	65	0	0	0	0	1.87397	3	0	0	0
1	1	347	m	1963	Einzelpraxis	PERI	11	24.453	2012-08-21	2017-06-30	56	58	60	0	0	1	0	1.86027	3	0	0	0
1	1	348	m	1963	Einzelpraxis	PERI	18	24.453	2012-09-11	2017-06-30	57	59	61	0	1	1	0	1.80274	3	0	0	0
1	1	349	m	1963	Einzelpraxis	PERI	23	24.453	2012-09-18	2017-06-30	62	64	66	0	1	1	0	1.78356	3	0	0	0
1	1	350	m	1963	Einzelpraxis	PERI	1	24.453	2012-09-18	2017-06-30	71	73	75	0	0	0	0	1.78356	0.252055	0	0	0
1	1	351	m	1963	Einzelpraxis	PERI	1	24.453	2012-09-27	2017-06-30	50	52	54	0	0	0	0	0	2.74795	0	0	0
1	1	352	m	1963	Einzelpraxis	PERI	1	24.453	2012-09-28	2017-06-30	70	72	74	0	0	0	0	1.75616	1.25205	0	0	0
1	1	353	m	1963	Einzelpraxis	PERI	67	24.453	2012-10-22	2013-12-06	61	63	65	0	0	2	0	1.12329	0	0	0	0
1	1	354	m	1963	Einzelpraxis	PERI	5	24.453	2012-10-23	2017-06-30	48	50	52	0	0	1	0	0	0.745205	0	0	0
1	1	355	m	1963	Einzelpraxis	PERI	1	24.453	2013-02-06	2017-06-30	59	61	63	0	0	1	0	1.39726	3	0	0	0
1	1	356	m	1963	Einzelpraxis	PERI	1	24.453	2013-02-06	2017-06-30	52	54	56	0	0	0	0	1.39726	3	0	0	0
1	1	357	m	1963	Einzelpraxis	PERI	1	24.453	2013-02-08	2017-06-30	48	50	52	0	0	0	0	0	0.745205	0	0	0
1	1	358	m	1963	Einzelpraxis	PERI	1	24.453	2013-02-08	2017-06-30	58	60	62	0	0	0	0	1.39178	3	0	0	0
1	1	359	m	1963	Einzelpraxis	PERI	33	24.453	2013-04-18	2017-06-30	54	56	58	0	0	1	0	1.20274	3	0	0	0
1	1	360	m	1963	Einzelpraxis	PERI	1	24.453	2013-04-23	2017-06-30	56	58	60	0	0	1	0	1.18904	3	0	0	0
1	1	361	m	1963	Einzelpraxis	PERI	22	24.453	2013-07-02	2017-06-30	54	56	58	0	0	0	0	0.99726	3	0	0	0
1	1	362	m	1963	Einzelpraxis	PERI	2	24.453	2013-07-01	2017-06-30	50	52	54	0	0	0	0	0	2.74795	0	0	0
1	1	363	m	1963	Einzelpraxis	PERI	17	24.453	2013-09-02	2016-04-19	59	61	63	0	0	3	0	0.827397	1.80274	0	0	0
1	1	364	m	1963	Einzelpraxis	PERI	2	24.453	2013-07-31	2017-06-30	57	59	61	0	0	0	0	0.917808	3	0	0	0
1	1	365	m	1963	Einzelpraxis	PERI	18	24.453	2013-11-11	2017-06-30	61	63	65	0	0	6	0	0.635616	3	0	1	0
1	1	366	m	1963	Einzelpraxis	PERI	1	24.453	2013-11-11	2017-06-30	59	61	63	0	0	0	0	0.635616	3	0	0	0
1	1	367	m	1963	Einzelpraxis	PERI	8	24.453	2014-01-23	2017-06-30	64	66	68	0	0	0	0	0.435616	3	0	0	0
1	1	368	m	1963	Einzelpraxis	PERI	30	24.453	2014-03-21	2017-06-30	63	65	67	0	0	4	0	0.279452	3	0	0	0
1	1	369	m	1963	Einzelpraxis	PERI	1	24.453	2014-04-14	2017-06-30	51	53	55	0	0	0	0	0.213699	3	0	0	0
1	1	370	m	1963	Einzelpraxis	PERI	2	24.453	2014-05-22	2017-06-30	59	61	63	0	0	1	0	0.109589	3	0	0	0
1	1	371	m	1963	Einzelpraxis	PERI	3	24.453	2014-06-20	2017-06-30	49	51	53	0	0	0	0	0	1.74795	0	0	0
1	1	372	m	1963	Einzelpraxis	PERI	1	24.453	2014-07-22	2017-06-30	53	55	57	0	0	0	0	0	2.94247	0	0	0
1	1	373	m	1963	Einzelpraxis	PERI	18	24.453	2014-07-29	2015-02-09	61	63	65	0	0	0	0	0	0.534247	0	0	0
1	1	374	m	1963	Einzelpraxis	PERI	1	24.453	2014-08-20	2017-06-30	58	60	62	0	0	0	0	0	2.86301	0	0	0
1	1	375	m	1963	Einzelpraxis	PERI	23	24.453	2014-09-16	2017-06-30	51	53	55	0	0	0	0	0	2.78904	0	0	0
1	1	376	m	1963	Einzelpraxis	PERI	16	24.453	2014-10-22	2017-06-30	59	61	63	0	0	0	0	0	2.69041	0	0	1
1	1	377	m	1963	Einzelpraxis	PERI	4	24.453	2016-01-26	2017-06-30	49	51	53	0	0	0	0	0	1.4274	0	0	0
1	1	378	m	1963	Einzelpraxis	PERI	16	24.453	2014-12-22	2017-06-30	63	65	67	0	0	0	0	0	2.52329	0	0	0
1	1	379	m	1963	Einzelpraxis	PERI	16	24.453	2015-03-16	2017-06-30	54	56	58	0	0	0	0	0	2.29315	0	0	0
1	1	380	m	1963	Einzelpraxis	PERI	2	24.453	2015-04-08	2017-06-30	59	61	63	0	0	0	0	0	2.23014	0	0	0
1	1	381	m	1963	Einzelpraxis	PERI	2	24.453	2015-04-15	2017-06-30	61	63	65	0	0	0	0	0	2.21096	0	0	0
1	1	382	m	1963	Einzelpraxis	PERI	4	24.453	2015-04-24	2017-05-15	53	55	57	0	0	0	0	0	2.06027	0	0	0
1	1	383	m	1963	Einzelpraxis	PERI	1	24.453	2015-04-29	2017-06-30	48	50	52	0	0	0	0	0	0.745205	0	0	0
1	1	384	m	1963	Einzelpraxis	PERI	7	24.453	2015-05-05	2017-06-30	60	62	64	0	0	0	0	0	2.15616	0	0	0
1	1	385	m	1963	Einzelpraxis	PERI	1	24.453	2015-05-28	2017-06-30	66	68	70	0	0	0	0	0	2.09315	0	0	0
1	1	386	m	1963	Einzelpraxis	PERI	9	24.453	2015-10-07	2016-05-02	69	71	73	0	0	0	0	0	0.569863	0	0	0
1	1	387	m	1963	Einzelpraxis	PERI	2	24.453	2015-09-14	2017-06-30	52	54	56	0	0	0	0	0	1.79452	0	0	0
1	1	388	m	1963	Einzelpraxis	PERI	1	24.453	2015-10-05	2017-06-30	57	59	61	0	0	0	0	0	1.73699	0	0	0
1	1	389	m	1963	Einzelpraxis	PERI	1	24.453	2015-10-07	2017-06-30	60	62	64	0	0	0	0	0	1.73151	0	0	0
1	1	390	m	1963	Einzelpraxis	PERI	1	24.453	2015-11-30	2017-06-30	52	54	56	0	0	0	0	0	1.58356	0	0	0
1	1	391	m	1963	Einzelpraxis	PERI	1	24.453	2016-02-16	2017-06-30	49	51	53	0	0	0	0	0	1.36986	0	0	0
1	1	392	m	1963	Einzelpraxis	PERI	1	24.453	2016-04-20	2017-06-30	58	60	62	0	0	0	0	0	1.19452	0	0	0
1	1	393	m	1963	Einzelpraxis	PERI	1	24.453	2016-07-22	2017-06-30	48	50	52	0	0	0	0	0	0.745205	0	0	0
1	1	394	m	1963	Einzelpraxis	PERI	1	24.453	2016-08-23	2017-06-30	65	67	69	0	0	0	0	0	0.852055	0	0	0
1	1	395	m	1963	Einzelpraxis	PERI	1	24.453	2016-09-28	2017-06-30	62	64	66	0	0	0	0	0	0.753425	0	0	0
1	1	396	m	1963	Einzelpraxis	PERI	1	24.453	2016-10-10	2017-06-30	48	50	52	0	0	0	0	0	0.720548	0	0	0
1	1	397	m	1963	Einzelpraxis	PERI	1	24.453	2016-10-10	2017-06-30	59	61	63	0	0	0	0	0	0.720548	0	0	0
1	1	398	m	1963	Einzelpraxis	PERI	1	24.453	2016-10-11	2017-06-30	68	70	72	0	0	0	0	0	0.717808	0	0	0
2	2	399	m	1957	Gruppenpraxis	SUB	255	28.6673	2010-01-01	2011-05-18	55	57	59	6	6	6	1.37534	0	0	0	0	0
2	2	400	m	1957	Gruppenpraxis	SUB	79	28.6673	2010-01-01	2017-06-30	48	50	52	1	1	1	0	0	0.745205	0	0	0
2	2	401	m	1957	Gruppenpraxis	SUB	56	28.6673	2010-01-01	2017-06-30	61	63	65	5	5	6	2.49863	2	3	0	0	0
2	2	402	m	1957	Gruppenpraxis	SUB	46	28.6673	2010-01-01	2017-06-30	72	74	76	4	4	4	2.49863	1.25205	0	0	0	0
2	2	403	m	1957	Gruppenpraxis	SUB	24	28.6673	2010-01-01	2017-06-30	61	63	65	2	2	2	2.49863	2	3	0	0	0
2	2	404	m	1957	Gruppenpraxis	SUB	63	28.6673	2010-01-01	2017-06-30	70	72	74	7	8	8	2.49863	2	1.25205	0	0	0
2	2	405	m	1957	Gruppenpraxis	SUB	17	28.6673	2010-01-01	2017-06-30	62	64	66	1	1	2	2.49863	2	3	0	0	0
2	2	406	m	1957	Gruppenpraxis	SUB	90	28.6673	2010-01-01	2017-06-30	52	54	56	3	3	6	0	1.74795	3	0	0	0
2	2	407	m	1957	Gruppenpraxis	SUB	81	28.6673	2010-01-01	2010-10-23	56	58	60	2	4	4	0.808219	0	0	0	0	0
2	2	408	m	1957	Gruppenpraxis	SUB	108	28.6673	2010-01-01	2017-06-30	62	64	66	5	6	6	2.49863	2	3	0	0	0
2	2	409	m	1957	Gruppenpraxis	SUB	143	28.6673	2010-01-01	2017-06-30	67	69	71	6	8	10	2.49863	2	3	0	0	0
2	2	410	m	1957	Gruppenpraxis	SUB	66	28.6673	2010-01-01	2017-06-30	65	67	69	3	5	5	2.49863	2	3	0	0	0
2	2	411	m	1957	Gruppenpraxis	SUB	17	28.6673	2011-03-21	2015-02-13	51	53	55	0	0	0	0	0.747945	0.621918	0	0	0
2	2	412	m	1957	Gruppenpraxis	SUB	5	28.6673	2015-12-01	2017-06-30	48	50	52	0	0	0	0	0	0.745205	0	0	0
2	2	413	m	1957	Gruppenpraxis	SUB	73	28.6673	2010-01-01	2017-06-30	73	75	77	4	6	6	2.49863	0.252055	0	0	0	0
2	2	414	m	1957	Gruppenpraxis	SUB	90	28.6673	2010-01-01	2017-06-30	61	63	65	1	6	8	2.49863	2	3	0	0	0
2	2	415	m	1957	Gruppenpraxis	SUB	28	28.6673	2010-01-01	2017-06-30	53	55	57	2	3	3	0.750685	2	3	0	0	0
2	2	416	m	1957	Gruppenpraxis	SUB	2	28.6673	2010-01-01	2017-06-30	54	56	58	0	2	2	1.75068	2	3	0	0	0
2	2	417	m	1957	Gruppenpraxis	SUB	89	28.6673	2010-01-01	2010-11-01	68	70	72	7	9	10	0.832877	0	0	0	0	0
2	2	418	m	1957	Gruppenpraxis	SUB	59	28.6673	2010-01-01	2017-06-30	62	64	66	5	7	7	2.49863	2	3	0	0	0
2	2	419	m	1957	Gruppenpraxis	SUB	39	28.6673	2010-01-01	2012-12-10	66	68	70	1	3	5	2.49863	0.443836	0	0	0	0
2	2	420	m	1957	Gruppenpraxis	SUB	156	28.6673	2010-01-01	2013-01-07	75	77	79	6	9	9	0.747945	0	0	0	0	0
2	2	421	m	1957	Gruppenpraxis	SUB	46	28.6673	2010-01-01	2017-06-30	52	54	56	0	0	1	0	1.74795	3	0	0	0
2	2	422	m	1957	Gruppenpraxis	SUB	36	28.6673	2010-01-01	2017-06-30	63	65	67	4	6	6	2.49863	2	3	0	0	0
2	2	423	m	1957	Gruppenpraxis	SUB	97	28.6673	2010-01-01	2017-06-30	73	75	77	2	3	3	2.49863	0.252055	0	0	0	0
2	3	424	m	1966	Gruppenpraxis	SUB	92	22.0658	2010-01-01	2017-06-30	74	76	78	7	8	9	1.74795	0	0	0	0	0
2	2	425	m	1957	Gruppenpraxis	SUB	28	28.6673	2010-01-01	2017-06-30	57	59	61	1	1	1	2.49863	2	3	0	0	0
2	2	426	m	1957	Gruppenpraxis	SUB	28	28.6673	2010-01-01	2017-06-30	52	54	56	1	1	1	0	1.74795	3	0	0	0
2	2	427	m	1957	Gruppenpraxis	SUB	61	28.6673	2010-01-01	2017-06-30	62	64	66	2	5	5	2.49863	2	3	0	0	0
2	2	428	m	1957	Gruppenpraxis	SUB	47	28.6673	2010-01-01	2017-06-30	52	54	56	6	7	7	0	1.74795	3	0	0	0
2	2	429	m	1957	Gruppenpraxis	SUB	135	28.6673	2010-01-01	2017-06-30	74	76	78	7	8	9	1.74795	0	0	0	0	0
2	2	430	m	1957	Gruppenpraxis	SUB	8	28.6673	2010-01-01	2017-06-30	48	50	52	0	0	2	0	0	0.745205	0	0	0
2	2	431	m	1957	Gruppenpraxis	SUB	41	28.6673	2010-01-01	2017-06-30	69	71	73	4	4	4	2.49863	2	2.25479	0	0	0
2	2	432	m	1957	Gruppenpraxis	SUB	90	28.6673	2010-01-01	2012-05-11	63	65	67	3	5	5	2.3589	0	0	0	0	0
2	2	433	m	1957	Gruppenpraxis	SUB	149	28.6673	2010-01-01	2012-03-12	60	62	64	3	7	8	2.19452	0	0	0	0	0
2	2	434	m	1957	Gruppenpraxis	SUB	83	28.6673	2010-01-01	2010-07-20	75	77	79	2	5	5	0.547945	0	0	0	0	0
2	2	435	m	1957	Gruppenpraxis	SUB	24	28.6673	2010-01-01	2017-06-30	64	66	68	1	2	2	2.49863	2	3	0	0	0
2	2	436	m	1957	Gruppenpraxis	SUB	75	28.6673	2010-01-01	2010-11-24	72	74	76	3	6	6	0.89589	0	0	0	0	0
2	2	437	m	1957	Gruppenpraxis	SUB	10	28.6673	2010-01-01	2017-06-30	48	50	52	2	4	4	0	0	0.745205	0	0	0
2	2	438	m	1957	Gruppenpraxis	SUB	17	28.6673	2010-01-01	2017-06-30	58	60	62	5	5	5	2.49863	2	3	0	0	0
2	2	439	m	1957	Gruppenpraxis	SUB	24	28.6673	2010-01-01	2017-06-30	65	67	69	5	6	6	2.49863	2	3	0	0	0
2	2	440	m	1957	Gruppenpraxis	SUB	150	28.6673	2010-01-01	2017-06-30	66	68	70	6	9	10	2.49863	2	3	0	0	0
2	2	441	m	1957	Gruppenpraxis	SUB	118	28.6673	2010-01-01	2016-09-06	64	66	68	6	7	7	2.49863	2	2.1863	0	0	0
2	2	442	m	1957	Gruppenpraxis	SUB	32	28.6673	2010-01-01	2010-06-30	56	58	60	6	6	6	0.493151	0	0	0	0	0
2	2	443	m	1957	Gruppenpraxis	SUB	10	28.6673	2010-01-01	2017-06-30	72	74	76	2	3	3	2.49863	1.25205	0	0	0	0
2	2	444	m	1957	Gruppenpraxis	SUB	22	28.6673	2010-01-01	2017-06-30	56	58	60	0	0	0	2.49863	2	3	0	0	0
2	2	445	m	1957	Gruppenpraxis	SUB	93	28.6673	2010-01-01	2010-11-03	62	64	66	2	5	5	0.838356	0	0	0	0	0
2	2	446	m	1957	Gruppenpraxis	SUB	95	28.6673	2010-01-01	2017-06-30	52	54	56	3	3	4	0	1.74795	3	0	0	0
2	2	447	m	1957	Gruppenpraxis	SUB	53	28.6673	2010-01-01	2017-06-30	66	68	70	5	5	5	2.49863	2	3	0	0	0
2	2	448	m	1957	Gruppenpraxis	SUB	0	28.6673	2010-01-01	2017-06-30	53	55	57	0	0	0	0.750685	2	3	0	0	0
2	2	449	m	1957	Gruppenpraxis	SUB	27	28.6673	2010-01-01	2017-06-30	53	55	57	2	2	3	0.750685	2	3	0	0	0
2	2	450	m	1957	Gruppenpraxis	SUB	3	28.6673	2010-04-12	2017-06-30	49	51	53	0	1	1	0	0	1.74795	0	0	0
2	2	451	m	1957	Gruppenpraxis	SUB	0	28.6673	2010-01-01	2017-06-30	56	58	60	0	0	0	2.49863	2	3	0	0	0
2	2	452	m	1957	Gruppenpraxis	SUB	42	28.6673	2010-01-01	2015-04-24	50	52	54	0	1	2	0	0	0.561644	0	0	0
2	2	453	m	1957	Gruppenpraxis	SUB	3	28.6673	2011-07-01	2017-06-30	50	52	54	0	0	0	0	0	2.74795	0	0	0
2	2	454	m	1957	Gruppenpraxis	SUB	30	28.6673	2010-01-01	2017-06-30	52	54	56	5	5	6	0	1.74795	3	0	0	0
2	2	455	m	1957	Gruppenpraxis	SUB	92	28.6673	2010-01-01	2017-06-30	52	54	56	1	1	2	0	1.74795	3	0	0	0
2	2	456	m	1957	Gruppenpraxis	SUB	3	28.6673	2014-02-07	2017-06-30	57	59	61	0	0	0	0	0.394521	3	0	0	0
2	2	457	m	1957	Gruppenpraxis	SUB	46	28.6673	2010-01-01	2016-12-05	66	68	70	1	2	2	2.49863	2	2.43288	0	0	0
2	2	458	m	1957	Gruppenpraxis	SUB	63	28.6673	2010-01-01	2011-09-26	73	75	77	4	6	8	1.73425	0	0	0	0	0
2	2	459	m	1957	Gruppenpraxis	SUB	36	28.6673	2011-12-23	2017-06-30	61	63	65	0	2	2	0.523288	2	3	0	0	0
2	2	460	m	1957	Gruppenpraxis	SUB	36	28.6673	2010-01-01	2017-06-30	63	65	67	2	5	5	2.49863	2	3	0	0	0
2	2	461	m	1957	Gruppenpraxis	SUB	104	28.6673	2010-01-01	2012-09-26	74	76	78	6	9	11	1.74795	0	0	0	0	0
2	2	462	m	1957	Gruppenpraxis	SUB	62	28.6673	2010-01-01	2017-06-30	73	75	77	1	1	1	2.49863	0.252055	0	0	0	0
2	2	463	m	1957	Gruppenpraxis	SUB	48	28.6673	2014-03-07	2017-06-30	62	64	66	0	0	4	0	0.317808	3	0	0	0
2	3	464	m	1966	Gruppenpraxis	SUB	2	22.0658	2015-08-29	2017-06-30	65	67	69	0	0	0	0	0	1.83836	0	0	0
2	2	465	m	1957	Gruppenpraxis	SUB	44	28.6673	2010-02-26	2017-06-30	51	53	55	0	1	2	0	0.747945	3	0	0	0
2	2	466	m	1957	Gruppenpraxis	SUB	28	28.6673	2010-01-01	2017-06-30	69	71	73	3	4	4	2.49863	2	2.25479	0	0	0
2	2	467	m	1957	Gruppenpraxis	SUB	22	28.6673	2010-01-01	2017-06-30	49	51	53	0	0	0	0	0	1.74795	0	0	0
2	2	468	m	1957	Gruppenpraxis	SUB	37	28.6673	2010-01-01	2017-06-30	56	58	60	3	4	4	2.49863	2	3	0	0	0
2	2	469	m	1957	Gruppenpraxis	SUB	20	28.6673	2010-01-29	2017-06-30	70	72	74	3	3	3	2.42192	2	1.25205	0	0	0
2	2	470	m	1957	Gruppenpraxis	SUB	31	28.6673	2010-01-01	2017-06-30	55	57	59	2	3	3	2.49863	2	3	0	0	0
2	2	471	m	1957	Gruppenpraxis	SUB	24	28.6673	2010-01-01	2017-06-30	71	73	75	1	1	1	2.49863	2	0.252055	0	0	0
2	2	472	m	1957	Gruppenpraxis	SUB	54	28.6673	2010-01-01	2014-05-28	57	59	61	2	2	3	2.49863	1.90685	0	0	0	0
2	2	473	m	1957	Gruppenpraxis	SUB	69	28.6673	2010-01-01	2017-06-30	65	67	69	4	5	5	2.49863	2	3	0	0	0
2	2	474	m	1957	Gruppenpraxis	SUB	10	28.6673	2010-01-01	2017-06-30	50	52	54	0	1	1	0	0	2.74795	0	0	0
2	3	475	m	1966	Gruppenpraxis	SUB	1	22.0658	2010-07-02	2017-06-30	56	58	60	0	0	0	2	2	3	0	0	0
2	2	476	m	1957	Gruppenpraxis	SUB	56	28.6673	2010-01-01	2016-08-31	60	62	64	3	4	4	2.49863	2	2.16986	0	0	0
2	2	477	m	1957	Gruppenpraxis	SUB	73	28.6673	2010-01-01	2017-06-30	53	55	57	4	4	4	0.750685	2	3	0	0	0
2	3	478	m	1966	Gruppenpraxis	SUB	32	22.0658	2010-01-01	2017-06-30	49	51	53	0	3	4	0	0	1.74795	0	0	0
2	2	479	m	1957	Gruppenpraxis	SUB	1	28.6673	2010-01-01	2017-06-30	52	54	56	1	1	1	0	1.74795	3	0	0	0
2	2	480	m	1957	Gruppenpraxis	SUB	14	28.6673	2010-01-01	2017-06-30	54	56	58	1	1	1	1.75068	2	3	0	0	0
2	2	481	m	1957	Gruppenpraxis	SUB	14	28.6673	2010-01-01	2017-06-30	56	58	60	0	0	0	2.49863	2	3	0	0	0
2	2	482	m	1957	Gruppenpraxis	SUB	15	28.6673	2010-01-01	2017-06-30	67	69	71	2	2	2	2.49863	2	3	0	0	0
2	2	483	m	1957	Gruppenpraxis	SUB	76	28.6673	2010-01-01	2017-06-30	53	55	57	0	2	2	0.750685	2	3	0	0	0
2	2	484	m	1957	Gruppenpraxis	SUB	35	28.6673	2010-11-26	2017-06-30	51	53	55	0	3	3	0	0.747945	3	0	0	0
2	2	485	m	1957	Gruppenpraxis	SUB	36	28.6673	2010-01-01	2014-10-10	55	57	59	1	1	1	2.49863	2	0.276712	0	0	0
2	2	486	m	1957	Gruppenpraxis	SUB	47	28.6673	2010-01-01	2017-06-30	60	62	64	3	7	7	2.49863	2	3	0	0	0
2	2	487	m	1957	Gruppenpraxis	SUB	137	28.6673	2010-01-01	2017-06-30	55	57	59	3	4	4	2.49863	2	3	0	0	0
2	2	488	m	1957	Gruppenpraxis	SUB	31	28.6673	2010-01-01	2017-06-30	52	54	56	0	1	1	0	1.74795	3	0	0	0
2	2	489	m	1957	Gruppenpraxis	SUB	26	28.6673	2010-01-01	2017-06-30	50	52	54	0	4	4	0	0	2.74795	0	0	0
2	2	490	m	1957	Gruppenpraxis	SUB	0	28.6673	2010-01-01	2017-06-30	52	54	56	2	2	2	0	1.74795	3	0	0	0
2	3	491	m	1966	Gruppenpraxis	SUB	2	22.0658	2010-12-01	2017-06-30	54	56	58	0	0	0	1.58356	2	3	0	0	0
2	2	492	m	1957	Gruppenpraxis	SUB	16	28.6673	2010-01-01	2017-06-30	49	51	53	0	0	0	0	0	1.74795	0	0	0
2	2	493	m	1957	Gruppenpraxis	SUB	40	28.6673	2010-01-01	2017-06-30	61	63	65	3	4	4	2.49863	2	3	0	0	0
2	2	494	m	1957	Gruppenpraxis	SUB	9	28.6673	2010-11-26	2017-06-30	49	51	53	0	1	1	0	0	1.74795	0	0	0
2	2	495	m	1957	Gruppenpraxis	SUB	6	28.6673	2010-01-01	2017-06-30	74	76	78	4	4	4	1.74795	0	0	0	0	0
2	2	496	m	1957	Gruppenpraxis	SUB	50	28.6673	2010-01-01	2017-06-30	54	56	58	3	5	5	1.75068	2	3	0	0	0
2	2	497	m	1957	Gruppenpraxis	SUB	20	28.6673	2010-08-23	2017-06-30	56	58	60	0	3	4	1.85753	2	3	0	0	0
2	2	498	m	1957	Gruppenpraxis	SUB	20	28.6673	2010-01-01	2017-06-30	68	70	72	4	4	5	2.49863	2	3	0	0	0
2	2	499	m	1957	Gruppenpraxis	SUB	93	28.6673	2010-01-01	2011-11-21	71	73	75	4	4	4	1.88767	0	0	0	0	0
2	2	500	m	1957	Gruppenpraxis	SUB	9	28.6673	2010-01-01	2017-06-30	53	55	57	2	2	2	0.750685	2	3	0	0	0
2	2	501	m	1957	Gruppenpraxis	SUB	90	28.6673	2010-04-30	2017-06-30	64	66	68	0	2	4	2.1726	2	3	0	0	0
2	2	502	m	1957	Gruppenpraxis	SUB	2	28.6673	2012-05-09	2017-06-30	54	56	58	0	0	0	0.145205	2	3	0	0	0
2	2	503	m	1957	Gruppenpraxis	SUB	7	28.6673	2010-01-01	2017-06-30	53	55	57	1	1	1	0.750685	2	3	0	0	0
2	2	504	m	1957	Gruppenpraxis	SUB	12	28.6673	2012-05-01	2017-06-30	49	51	53	0	0	1	0	0	1.74795	0	0	0
2	2	505	m	1957	Gruppenpraxis	SUB	47	28.6673	2010-01-01	2011-04-20	62	64	66	2	4	4	1.29863	0	0	0	0	0
2	2	506	m	1957	Gruppenpraxis	SUB	24	28.6673	2010-01-01	2017-06-30	51	53	55	1	1	1	0	0.747945	3	0	0	0
2	2	507	m	1957	Gruppenpraxis	SUB	56	28.6673	2010-01-01	2017-06-30	55	57	59	1	4	4	2.49863	2	3	0	0	0
2	2	508	m	1957	Gruppenpraxis	SUB	0	28.6673	2010-01-01	2017-06-30	68	70	72	2	2	2	2.49863	2	3	0	0	0
2	2	509	m	1957	Gruppenpraxis	SUB	49	28.6673	2010-01-01	2017-06-30	52	54	56	0	1	2	0	1.74795	3	0	0	0
2	2	510	m	1957	Gruppenpraxis	SUB	1	28.6673	2010-07-06	2017-06-30	68	70	72	0	3	3	1.98904	2	3	0	0	0
2	2	511	m	1957	Gruppenpraxis	SUB	27	28.6673	2010-01-01	2017-06-30	54	56	58	3	3	3	1.75068	2	3	0	0	0
2	2	512	m	1957	Gruppenpraxis	SUB	27	28.6673	2010-01-01	2017-06-30	53	55	57	0	0	0	0.750685	2	3	0	0	0
2	2	513	m	1957	Gruppenpraxis	SUB	21	28.6673	2010-01-01	2017-06-30	48	50	52	0	1	3	0	0	0.745205	0	0	0
2	2	514	m	1957	Gruppenpraxis	SUB	32	28.6673	2010-01-01	2014-01-31	59	61	63	3	3	3	2.49863	1.5863	0	0	0	0
2	2	515	m	1957	Gruppenpraxis	SUB	22	28.6673	2010-01-01	2017-06-30	72	74	76	0	0	0	2.49863	1.25205	0	0	0	0
2	2	516	m	1957	Gruppenpraxis	SUB	50	28.6673	2010-01-01	2014-05-09	60	62	64	2	2	3	2.49863	1.85479	0	0	0	0
2	2	517	m	1957	Gruppenpraxis	SUB	0	28.6673	2010-01-01	2017-06-30	56	58	60	2	2	2	2.49863	2	3	0	0	0
2	2	518	m	1957	Gruppenpraxis	SUB	18	28.6673	2011-05-10	2017-06-30	53	55	57	0	0	0	0.750685	2	3	0	0	0
2	2	519	m	1957	Gruppenpraxis	SUB	8	28.6673	2011-11-07	2017-06-30	50	52	54	0	1	1	0	0	2.74795	0	0	0
2	2	520	m	1957	Gruppenpraxis	SUB	25	28.6673	2011-09-07	2017-06-30	57	59	61	0	0	2	0.816438	2	3	0	0	0
2	2	521	m	1957	Gruppenpraxis	SUB	22	28.6673	2010-01-01	2010-11-24	67	69	71	4	5	5	0.89589	0	0	0	0	0
2	2	522	m	1957	Gruppenpraxis	SUB	1	28.6673	2012-09-05	2017-06-30	64	66	68	0	0	0	0	1.81918	3	0	0	0
2	2	523	m	1957	Gruppenpraxis	SUB	54	28.6673	2010-01-01	2017-06-30	54	56	58	2	3	4	1.75068	2	3	0	0	0
2	2	524	m	1957	Gruppenpraxis	SUB	52	28.6673	2010-04-23	2017-06-30	56	58	60	0	0	2	2.19178	2	3	0	0	0
2	2	525	m	1957	Gruppenpraxis	SUB	57	28.6673	2010-01-01	2017-06-30	65	67	69	2	2	3	2.49863	2	3	0	0	0
2	2	526	m	1957	Gruppenpraxis	SUB	20	28.6673	2010-01-01	2015-06-23	56	58	60	0	0	0	2.49863	2	0.978082	0	0	0
2	3	527	m	1966	Gruppenpraxis	SUB	0	22.0658	2010-01-01	2017-06-30	58	60	62	1	1	1	2.49863	2	3	0	0	0
2	2	528	m	1957	Gruppenpraxis	SUB	58	28.6673	2010-01-01	2017-06-30	68	70	72	1	3	4	2.49863	2	3	0	0	0
2	2	529	m	1957	Gruppenpraxis	SUB	65	28.6673	2010-01-01	2017-06-30	49	51	53	5	5	5	0	0	1.74795	0	0	0
2	2	530	m	1957	Gruppenpraxis	SUB	14	28.6673	2011-05-23	2017-06-30	48	50	52	0	0	0	0	0	0.745205	0	0	0
2	2	531	m	1957	Gruppenpraxis	SUB	57	28.6673	2010-01-01	2017-06-30	49	51	53	0	0	4	0	0	1.74795	0	0	0
2	2	532	m	1957	Gruppenpraxis	SUB	2	28.6673	2010-07-05	2017-06-30	65	67	69	0	0	0	1.99178	2	3	0	0	0
2	2	533	m	1957	Gruppenpraxis	SUB	42	28.6673	2010-02-23	2017-06-30	53	55	57	0	0	0	0.750685	2	3	0	0	0
2	2	534	m	1957	Gruppenpraxis	SUB	6	28.6673	2016-02-02	2017-06-30	65	67	69	0	0	0	0	0	1.40822	0	0	0
2	2	535	m	1957	Gruppenpraxis	SUB	1	28.6673	2014-06-18	2017-06-30	48	50	52	0	0	0	0	0	0.745205	0	0	0
2	2	536	m	1957	Gruppenpraxis	SUB	4	28.6673	2010-02-20	2017-06-30	57	59	61	0	0	0	2.36164	2	3	0	0	0
2	2	537	m	1957	Gruppenpraxis	SUB	1	28.6673	2010-12-06	2017-06-30	70	72	74	0	0	0	1.56986	2	1.25205	0	0	0
2	2	538	m	1957	Gruppenpraxis	SUB	0	28.6673	2010-01-01	2017-06-30	71	73	75	3	3	3	2.49863	2	0.252055	0	0	0
2	2	539	m	1957	Gruppenpraxis	SUB	28	28.6673	2010-01-01	2017-06-30	55	57	59	0	0	2	2.49863	2	3	0	0	0
2	2	540	m	1957	Gruppenpraxis	SUB	1	28.6673	2016-07-05	2017-06-30	60	62	64	0	0	0	0	0	0.986301	0	0	0
2	2	541	m	1957	Gruppenpraxis	SUB	1	28.6673	2013-11-30	2017-06-30	48	50	52	0	0	0	0	0	0.745205	0	0	0
2	2	542	m	1957	Gruppenpraxis	SUB	4	28.6673	2010-01-01	2017-06-30	52	54	56	0	0	0	0	1.74795	3	0	0	0
2	2	543	m	1957	Gruppenpraxis	SUB	47	28.6673	2010-01-01	2017-06-30	57	59	61	3	3	3	2.49863	2	3	0	0	0
2	2	544	m	1957	Gruppenpraxis	SUB	67	28.6673	2010-01-01	2017-06-30	72	74	76	2	3	3	2.49863	1.25205	0	0	0	0
2	2	545	m	1957	Gruppenpraxis	SUB	27	28.6673	2010-01-01	2017-06-30	72	74	76	3	4	4	2.49863	1.25205	0	0	0	0
2	2	546	m	1957	Gruppenpraxis	SUB	12	28.6673	2010-01-01	2017-06-30	57	59	61	0	0	0	2.49863	2	3	0	0	0
2	2	547	m	1957	Gruppenpraxis	SUB	8	28.6673	2011-03-15	2017-06-30	57	59	61	0	1	1	1.29863	2	3	0	0	0
2	2	548	m	1957	Gruppenpraxis	SUB	6	28.6673	2010-01-01	2017-06-30	60	62	64	1	1	1	2.49863	2	3	0	0	0
2	2	549	m	1957	Gruppenpraxis	SUB	7	28.6673	2010-01-01	2017-06-30	56	58	60	0	0	0	2.49863	2	3	0	0	0
2	3	550	m	1966	Gruppenpraxis	SUB	1	22.0658	2015-07-10	2017-06-30	65	67	69	0	0	0	0	0	1.97534	0	0	0
2	2	551	m	1957	Gruppenpraxis	SUB	1	28.6673	2014-10-14	2017-06-30	48	50	52	0	0	0	0	0	0.745205	0	0	0
2	2	552	m	1957	Gruppenpraxis	SUB	63	28.6673	2010-01-01	2016-07-29	56	58	60	5	7	7	2.49863	2	2.07945	0	0	0
2	2	553	m	1957	Gruppenpraxis	SUB	3	28.6673	2015-02-16	2017-06-30	54	56	58	0	0	0	0	0	2.36986	0	0	0
2	2	554	m	1957	Gruppenpraxis	SUB	34	28.6673	2010-09-29	2017-06-30	58	60	62	0	3	3	1.75616	2	3	0	0	0
2	2	555	m	1957	Gruppenpraxis	SUB	42	28.6673	2010-01-01	2017-06-30	64	66	68	2	4	4	2.49863	2	3	0	0	0
2	2	556	m	1957	Gruppenpraxis	SUB	13	28.6673	2010-01-01	2017-06-30	61	63	65	2	2	2	2.49863	2	3	0	0	0
2	2	557	m	1957	Gruppenpraxis	SUB	24	28.6673	2010-01-01	2017-06-30	48	50	52	1	1	1	0	0	0.745205	0	0	0
2	2	558	m	1957	Gruppenpraxis	SUB	1	28.6673	2010-01-01	2017-06-30	49	51	53	0	0	0	0	0	1.74795	0	0	0
2	2	559	m	1957	Gruppenpraxis	SUB	29	28.6673	2010-01-04	2016-11-02	50	52	54	1	2	3	0	0	2.09041	0	0	0
2	2	560	m	1957	Gruppenpraxis	SUB	0	28.6673	2010-01-01	2017-06-30	51	53	55	1	1	1	0	0.747945	3	0	0	0
2	2	561	m	1957	Gruppenpraxis	SUB	92	28.6673	2010-01-01	2017-06-30	51	53	55	3	6	6	0	0.747945	3	0	0	0
2	2	562	m	1957	Gruppenpraxis	SUB	0	28.6673	2010-01-01	2017-06-30	68	70	72	0	0	0	2.49863	2	3	0	0	0
2	2	563	m	1957	Gruppenpraxis	SUB	12	28.6673	2010-01-01	2017-06-30	60	62	64	2	3	3	2.49863	2	3	0	0	0
2	2	564	m	1957	Gruppenpraxis	SUB	19	28.6673	2010-01-01	2017-06-30	73	75	77	2	2	4	2.49863	0.252055	0	0	0	0
2	3	565	m	1966	Gruppenpraxis	SUB	15	22.0658	2010-01-01	2017-06-30	72	74	76	2	2	3	2.49863	1.25205	0	0	0	0
2	2	566	m	1957	Gruppenpraxis	SUB	18	28.6673	2012-03-16	2017-06-30	52	54	56	0	1	1	0	1.74795	3	0	0	0
2	2	567	m	1957	Gruppenpraxis	SUB	5	28.6673	2010-01-01	2017-06-30	49	51	53	0	0	0	0	0	1.74795	0	0	0
2	2	568	m	1957	Gruppenpraxis	SUB	9	28.6673	2010-01-01	2017-06-30	49	51	53	0	0	0	0	0	1.74795	0	0	0
2	2	569	m	1957	Gruppenpraxis	SUB	20	28.6673	2010-01-01	2017-06-30	50	52	54	2	2	2	0	0	2.74795	0	0	0
2	2	570	m	1957	Gruppenpraxis	SUB	4	28.6673	2010-01-01	2017-06-30	66	68	70	0	0	0	2.49863	2	3	0	0	0
2	2	571	m	1957	Gruppenpraxis	SUB	52	28.6673	2010-02-09	2010-12-27	65	67	69	3	5	5	0.879452	0	0	0	0	0
2	2	572	m	1957	Gruppenpraxis	SUB	1	28.6673	2010-01-01	2017-06-30	56	58	60	1	1	1	2.49863	2	3	0	0	0
2	2	573	m	1957	Gruppenpraxis	SUB	1	28.6673	2010-07-19	2017-06-30	60	62	64	0	0	0	1.95342	2	3	0	0	0
2	2	574	m	1957	Gruppenpraxis	SUB	2	28.6673	2010-01-01	2017-06-30	54	56	58	0	0	0	1.75068	2	3	0	0	0
2	2	575	m	1957	Gruppenpraxis	SUB	37	28.6673	2010-01-01	2017-06-30	53	55	57	0	0	3	0.750685	2	3	0	0	0
2	3	576	m	1966	Gruppenpraxis	SUB	2	22.0658	2010-01-01	2017-06-30	62	64	66	0	1	1	2.49863	2	3	0	0	0
2	2	577	m	1957	Gruppenpraxis	SUB	18	28.6673	2015-05-06	2017-06-30	65	67	69	0	0	0	0	0	2.15342	0	0	0
2	2	578	m	1957	Gruppenpraxis	SUB	24	28.6673	2010-01-01	2017-06-30	55	57	59	2	2	2	2.49863	2	3	0	0	0
2	2	579	m	1957	Gruppenpraxis	SUB	36	28.6673	2012-11-20	2017-06-30	51	53	55	0	0	1	0	0.747945	3	0	0	0
2	2	580	m	1957	Gruppenpraxis	SUB	73	28.6673	2010-01-01	2015-03-30	60	62	64	4	5	7	2.49863	2	0.745205	0	0	0
2	3	581	m	1966	Gruppenpraxis	SUB	17	22.0658	2010-01-01	2017-06-30	56	58	60	2	2	2	2.49863	2	3	0	0	0
2	3	582	m	1966	Gruppenpraxis	SUB	12	22.0658	2010-01-01	2017-06-30	50	52	54	2	2	2	0	0	2.74795	0	0	0
2	3	583	m	1966	Gruppenpraxis	SUB	6	22.0658	2010-01-01	2017-06-30	73	75	77	1	1	1	2.49863	0.252055	0	0	0	0
2	3	584	m	1966	Gruppenpraxis	SUB	59	22.0658	2010-01-01	2013-02-17	63	65	67	3	3	3	2.49863	0.632877	0	0	0	0
2	3	585	m	1966	Gruppenpraxis	SUB	76	22.0658	2010-01-01	2017-06-30	63	65	67	5	5	5	2.49863	2	3	0	0	0
2	3	586	m	1966	Gruppenpraxis	SUB	80	22.0658	2010-01-01	2015-07-20	63	65	67	3	3	4	2.49863	2	1.05205	0	0	0
2	3	587	m	1966	Gruppenpraxis	SUB	74	22.0658	2010-01-01	2017-06-30	62	64	66	4	4	5	2.49863	2	3	0	0	0
2	3	588	m	1966	Gruppenpraxis	SUB	13	22.0658	2010-01-01	2017-06-30	64	66	68	0	2	2	2.49863	2	3	0	0	0
2	3	589	m	1966	Gruppenpraxis	SUB	12	22.0658	2010-01-01	2017-06-30	64	66	68	6	7	7	2.49863	2	3	0	0	0
2	3	590	m	1966	Gruppenpraxis	SUB	0	22.0658	2010-01-01	2017-06-30	71	73	75	0	0	0	2.49863	2	0.252055	0	0	0
2	3	591	m	1966	Gruppenpraxis	SUB	20	22.0658	2010-01-01	2017-06-30	72	74	76	2	2	3	2.49863	1.25205	0	0	0	0
2	3	592	m	1966	Gruppenpraxis	SUB	83	22.0658	2010-01-01	2017-06-30	67	69	71	6	6	6	2.49863	2	3	0	0	0
2	3	593	m	1966	Gruppenpraxis	SUB	52	22.0658	2010-01-01	2017-03-17	74	76	78	5	5	6	1.74795	0	0	0	0	0
2	3	594	m	1966	Gruppenpraxis	SUB	1	22.0658	2017-03-20	2017-06-30	63	65	67	0	0	0	0	0	0.279452	0	0	0
2	3	595	m	1966	Gruppenpraxis	SUB	52	22.0658	2010-01-01	2017-06-30	67	69	71	2	3	4	2.49863	2	3	0	0	0
2	3	596	m	1966	Gruppenpraxis	SUB	22	22.0658	2014-06-02	2017-06-30	63	65	67	0	0	2	0	0.0794521	3	0	0	0
2	3	597	m	1966	Gruppenpraxis	SUB	8	22.0658	2010-01-01	2015-11-06	51	53	55	0	0	0	0	0.747945	1.35068	0	0	0
2	3	598	m	1966	Gruppenpraxis	SUB	56	22.0658	2010-01-01	2017-06-30	56	58	60	3	3	4	2.49863	2	3	0	0	0
2	3	599	m	1966	Gruppenpraxis	SUB	0	22.0658	2010-01-01	2017-06-30	55	57	59	0	0	0	2.49863	2	3	0	0	0
2	3	600	m	1966	Gruppenpraxis	SUB	92	22.0658	2010-01-01	2014-01-06	62	64	66	1	3	5	2.49863	1.51781	0	0	0	0
2	3	601	m	1966	Gruppenpraxis	SUB	47	22.0658	2010-01-01	2014-02-08	72	74	76	4	5	5	2.49863	1.25205	0	0	0	0
2	3	602	m	1966	Gruppenpraxis	SUB	34	22.0658	2010-01-01	2017-06-30	67	69	71	3	3	3	2.49863	2	3	0	0	0
2	3	603	m	1966	Gruppenpraxis	SUB	17	22.0658	2010-01-01	2017-06-30	60	62	64	1	1	1	2.49863	2	3	0	0	0
2	3	604	m	1966	Gruppenpraxis	SUB	0	22.0658	2010-01-01	2017-06-30	57	59	61	1	1	1	2.49863	2	3	0	0	0
2	3	605	m	1966	Gruppenpraxis	SUB	43	22.0658	2010-01-01	2016-08-02	69	71	73	1	1	2	2.49863	2	2.09041	0	0	0
2	3	606	m	1966	Gruppenpraxis	SUB	16	22.0658	2010-01-01	2017-06-30	68	70	72	0	0	1	2.49863	2	3	0	0	0
2	3	607	m	1966	Gruppenpraxis	SUB	63	22.0658	2010-01-01	2017-06-30	60	62	64	0	2	2	2.49863	2	3	0	0	0
2	3	608	m	1966	Gruppenpraxis	SUB	0	22.0658	2010-01-01	2017-06-30	69	71	73	0	0	0	2.49863	2	2.25479	0	0	0
2	3	609	m	1966	Gruppenpraxis	SUB	4	22.0658	2010-01-01	2017-06-30	49	51	53	0	0	0	0	0	1.74795	0	0	0
2	3	610	m	1966	Gruppenpraxis	SUB	65	22.0658	2010-01-01	2017-06-30	74	76	78	3	4	4	1.74795	0	0	0	0	0
2	3	611	m	1966	Gruppenpraxis	SUB	50	22.0658	2010-01-01	2017-06-30	71	73	75	0	3	3	2.49863	2	0.252055	0	0	0
2	3	612	m	1966	Gruppenpraxis	SUB	17	22.0658	2010-01-01	2017-06-30	68	70	72	2	2	2	2.49863	2	3	0	0	0
2	3	613	m	1966	Gruppenpraxis	SUB	56	22.0658	2010-03-29	2017-06-30	56	58	60	0	2	5	2.26027	2	3	0	0	0
2	3	614	m	1966	Gruppenpraxis	SUB	5	22.0658	2010-01-01	2017-06-30	59	61	63	0	0	2	2.49863	2	3	0	0	0
2	3	615	m	1966	Gruppenpraxis	SUB	50	22.0658	2010-01-01	2017-06-30	57	59	61	2	2	4	2.49863	2	3	0	0	0
2	2	616	m	1957	Gruppenpraxis	SUB	4	28.6673	2010-01-01	2017-06-30	59	61	63	3	3	3	2.49863	2	3	0	0	0
2	3	617	m	1966	Gruppenpraxis	SUB	31	22.0658	2010-01-01	2013-11-27	70	72	74	1	1	2	2.49863	1.40822	0	0	0	0
2	3	618	m	1966	Gruppenpraxis	SUB	26	22.0658	2010-01-01	2017-06-30	62	64	66	4	4	5	2.49863	2	3	0	0	0
2	3	619	m	1966	Gruppenpraxis	SUB	15	22.0658	2010-01-01	2017-06-30	65	67	69	1	2	3	2.49863	2	3	0	0	0
2	3	620	m	1966	Gruppenpraxis	SUB	92	22.0658	2010-01-01	2015-04-22	75	77	79	6	6	6	0.747945	0	0	0	0	0
2	3	621	m	1966	Gruppenpraxis	SUB	20	22.0658	2010-02-03	2017-06-30	69	71	73	1	1	2	2.40822	2	2.25479	0	0	0
2	3	622	m	1966	Gruppenpraxis	SUB	9	22.0658	2010-01-01	2014-03-14	67	69	71	0	1	1	2.49863	1.70137	0	0	0	0
2	3	623	m	1966	Gruppenpraxis	SUB	16	22.0658	2010-01-15	2017-06-30	66	68	70	2	2	2	2.46027	2	3	0	0	0
2	3	624	m	1966	Gruppenpraxis	SUB	0	22.0658	2010-01-01	2017-06-30	62	64	66	1	1	1	2.49863	2	3	0	0	0
2	3	625	m	1966	Gruppenpraxis	SUB	13	22.0658	2010-01-01	2017-06-30	70	72	74	3	3	3	2.49863	2	1.25205	0	0	0
2	3	626	m	1966	Gruppenpraxis	SUB	17	22.0658	2010-01-01	2017-06-30	75	77	79	4	4	4	0.747945	0	0	0	0	0
2	3	627	m	1966	Gruppenpraxis	SUB	1	22.0658	2014-10-24	2017-06-30	50	52	54	0	0	0	0	0	2.68493	0	0	0
2	3	628	m	1966	Gruppenpraxis	SUB	56	22.0658	2010-01-01	2017-06-30	52	54	56	0	0	1	0	1.74795	3	0	0	0
2	3	629	m	1966	Gruppenpraxis	SUB	1	22.0658	2010-01-01	2017-06-30	67	69	71	3	3	3	2.49863	2	3	0	0	0
2	3	630	m	1966	Gruppenpraxis	SUB	2	22.0658	2010-01-26	2017-06-30	67	69	71	1	1	1	2.43014	2	3	0	0	0
2	3	631	m	1966	Gruppenpraxis	SUB	22	22.0658	2010-01-01	2017-06-30	72	74	76	2	2	2	2.49863	1.25205	0	0	0	0
2	3	632	m	1966	Gruppenpraxis	SUB	7	22.0658	2010-01-01	2017-06-30	62	64	66	1	1	1	2.49863	2	3	0	0	0
2	3	633	m	1966	Gruppenpraxis	SUB	24	22.0658	2010-01-01	2017-02-15	73	75	77	2	2	2	2.49863	0.252055	0	0	0	0
2	3	634	m	1966	Gruppenpraxis	SUB	4	22.0658	2010-01-01	2017-06-30	64	66	68	1	1	1	2.49863	2	3	0	0	0
2	3	635	m	1966	Gruppenpraxis	SUB	10	22.0658	2010-01-01	2017-06-30	70	72	74	0	0	0	2.49863	2	1.25205	0	0	0
2	3	636	m	1966	Gruppenpraxis	SUB	42	22.0658	2010-01-01	2017-06-30	55	57	59	3	5	6	2.49863	2	3	0	0	0
2	3	637	m	1966	Gruppenpraxis	SUB	21	22.0658	2010-01-01	2017-06-30	54	56	58	0	0	0	1.75068	2	3	0	0	0
2	3	638	m	1966	Gruppenpraxis	SUB	6	22.0658	2010-01-01	2017-06-30	62	64	66	1	1	1	2.49863	2	3	0	0	0
2	3	639	m	1966	Gruppenpraxis	SUB	25	22.0658	2013-12-03	2017-06-30	58	60	62	0	0	2	0	0.575342	3	0	0	0
2	3	640	m	1966	Gruppenpraxis	SUB	1	22.0658	2016-12-30	2017-06-30	50	52	54	0	0	0	0	0	0.49863	0	0	0
2	3	641	m	1966	Gruppenpraxis	SUB	18	22.0658	2010-03-15	2016-06-24	68	70	72	0	0	0	2.29863	2	1.98356	0	0	0
2	3	642	m	1966	Gruppenpraxis	SUB	79	22.0658	2010-01-01	2013-01-11	73	75	77	0	1	2	2.49863	0.252055	0	0	0	0
2	3	643	m	1966	Gruppenpraxis	SUB	46	22.0658	2010-01-01	2017-06-30	61	63	65	2	3	6	2.49863	2	3	0	0	0
2	3	644	m	1966	Gruppenpraxis	SUB	13	22.0658	2010-01-01	2017-06-30	56	58	60	0	0	0	2.49863	2	3	0	0	0
2	3	645	m	1966	Gruppenpraxis	SUB	21	22.0658	2010-01-01	2017-06-30	72	74	76	2	3	3	2.49863	1.25205	0	0	0	0
2	3	646	m	1966	Gruppenpraxis	SUB	9	22.0658	2010-01-01	2012-01-20	74	76	78	3	5	5	1.74795	0	0	0	0	0
2	4	647	m	1956	Gruppenpraxis	SUB	7	20.9279	2010-01-01	2017-06-30	60	62	64	4	5	5	2.49863	2	3	0	0	0
2	3	648	m	1966	Gruppenpraxis	SUB	7	22.0658	2010-01-01	2017-06-30	68	70	72	1	2	3	2.49863	2	3	0	0	0
2	3	649	m	1966	Gruppenpraxis	SUB	10	22.0658	2010-01-01	2017-06-30	64	66	68	4	6	6	2.49863	2	3	0	0	0
2	3	650	m	1966	Gruppenpraxis	SUB	23	22.0658	2010-01-01	2017-06-30	57	59	61	3	3	4	2.49863	2	3	0	0	0
2	3	651	m	1966	Gruppenpraxis	SUB	30	22.0658	2010-01-01	2017-06-30	60	62	64	2	3	4	2.49863	2	3	0	0	0
2	3	652	m	1966	Gruppenpraxis	SUB	7	22.0658	2010-03-30	2017-06-30	67	69	71	0	0	0	2.25753	2	3	0	0	0
2	3	653	m	1966	Gruppenpraxis	SUB	7	22.0658	2010-01-01	2017-06-30	49	51	53	0	0	0	0	0	1.74795	0	0	0
2	3	654	m	1966	Gruppenpraxis	SUB	5	22.0658	2013-11-20	2017-06-30	49	51	53	0	0	0	0	0	1.74795	0	0	0
2	2	655	m	1957	Gruppenpraxis	SUB	1	28.6673	2016-04-12	2017-06-30	55	57	59	0	0	0	0	0	1.21644	0	0	0
2	3	656	m	1966	Gruppenpraxis	SUB	3	22.0658	2013-04-17	2017-06-30	60	62	64	0	0	0	0	1.20548	3	0	0	0
2	3	657	m	1966	Gruppenpraxis	SUB	119	22.0658	2010-01-01	2013-04-15	74	76	78	3	3	3	1.74795	0	0	0	0	0
2	3	658	m	1966	Gruppenpraxis	SUB	14	22.0658	2010-01-01	2017-06-30	57	59	61	1	1	1	2.49863	2	3	0	0	0
2	3	659	m	1966	Gruppenpraxis	SUB	2	22.0658	2015-06-15	2017-06-30	57	59	61	0	0	0	0	0	2.04384	0	0	0
2	3	660	m	1966	Gruppenpraxis	SUB	4	22.0658	2010-01-01	2017-06-30	60	62	64	2	2	3	2.49863	2	3	0	0	0
2	3	661	m	1966	Gruppenpraxis	SUB	32	22.0658	2010-01-01	2017-06-30	54	56	58	0	0	1	1.75068	2	3	0	0	0
2	4	662	m	1956	Gruppenpraxis	SUB	1	20.9279	2010-07-27	2017-06-30	50	52	54	0	0	0	0	0	2.74795	0	0	0
2	3	663	m	1966	Gruppenpraxis	SUB	37	22.0658	2010-01-01	2017-06-30	49	51	53	3	3	4	0	0	1.74795	0	0	0
2	3	664	m	1966	Gruppenpraxis	SUB	0	22.0658	2010-01-01	2017-06-30	72	74	76	4	4	4	2.49863	1.25205	0	0	0	0
2	3	665	m	1966	Gruppenpraxis	SUB	32	22.0658	2010-01-01	2017-06-30	57	59	61	0	0	0	2.49863	2	3	0	0	0
2	3	666	m	1966	Gruppenpraxis	SUB	19	22.0658	2010-01-01	2017-06-30	50	52	54	4	4	4	0	0	2.74795	0	0	0
2	3	667	m	1966	Gruppenpraxis	SUB	13	22.0658	2010-06-02	2014-01-07	66	68	70	0	0	0	2.08219	1.52055	0	0	0	0
2	3	668	m	1966	Gruppenpraxis	SUB	15	22.0658	2010-01-01	2017-06-30	51	53	55	1	1	1	0	0.747945	3	0	0	0
2	3	669	m	1966	Gruppenpraxis	SUB	6	22.0658	2010-01-01	2017-06-30	57	59	61	1	1	1	2.49863	2	3	0	0	0
2	3	670	m	1966	Gruppenpraxis	SUB	3	22.0658	2014-01-07	2017-06-30	51	53	55	0	0	0	0	0.479452	3	0	0	0
2	3	671	m	1966	Gruppenpraxis	SUB	39	22.0658	2010-01-01	2015-03-18	59	61	63	2	3	4	2.49863	2	0.712329	0	0	0
2	3	672	m	1966	Gruppenpraxis	SUB	11	22.0658	2010-01-01	2017-06-30	52	54	56	1	1	1	0	1.74795	3	0	0	0
2	3	673	m	1966	Gruppenpraxis	SUB	49	22.0658	2010-01-01	2017-06-30	74	76	78	4	4	4	1.74795	0	0	0	0	0
2	3	674	m	1966	Gruppenpraxis	SUB	30	22.0658	2014-01-24	2014-10-31	59	61	63	0	0	4	0	0.432877	0.334247	0	0	0
2	3	675	m	1966	Gruppenpraxis	SUB	5	22.0658	2010-01-01	2017-06-30	52	54	56	1	1	1	0	1.74795	3	0	0	0
2	3	676	m	1966	Gruppenpraxis	SUB	16	22.0658	2010-01-01	2017-06-30	49	51	53	1	1	2	0	0	1.74795	0	0	0
2	3	677	m	1966	Gruppenpraxis	SUB	40	22.0658	2010-01-01	2017-06-30	56	58	60	1	1	3	2.49863	2	3	0	0	0
2	3	678	m	1966	Gruppenpraxis	SUB	18	22.0658	2010-01-01	2017-06-30	68	70	72	2	3	3	2.49863	2	3	0	0	0
2	3	679	m	1966	Gruppenpraxis	SUB	3	22.0658	2010-01-01	2017-06-30	66	68	70	1	1	1	2.49863	2	3	0	0	0
2	3	680	m	1966	Gruppenpraxis	SUB	54	22.0658	2010-01-01	2017-06-30	49	51	53	3	3	4	0	0	1.74795	0	0	0
2	3	681	m	1966	Gruppenpraxis	SUB	1	22.0658	2010-01-25	2017-06-30	54	56	58	0	0	0	1.75068	2	3	0	0	0
2	3	682	m	1966	Gruppenpraxis	SUB	28	22.0658	2010-01-01	2017-06-30	64	66	68	2	2	2	2.49863	2	3	0	0	0
2	3	683	m	1966	Gruppenpraxis	SUB	1	22.0658	2014-02-10	2017-06-30	53	55	57	0	0	0	0	0.386301	3	0	0	0
2	3	684	m	1966	Gruppenpraxis	SUB	3	22.0658	2010-01-01	2017-06-30	53	55	57	1	1	1	0.750685	2	3	0	0	0
2	3	685	m	1966	Gruppenpraxis	SUB	7	22.0658	2010-01-01	2017-06-30	52	54	56	1	1	1	0	1.74795	3	0	0	0
2	3	686	m	1966	Gruppenpraxis	SUB	9	22.0658	2010-01-01	2017-06-30	56	58	60	0	0	1	2.49863	2	3	0	0	0
2	3	687	m	1966	Gruppenpraxis	SUB	64	22.0658	2010-01-01	2015-12-21	70	72	74	0	0	0	2.49863	2	1.25205	0	0	0
2	2	688	m	1957	Gruppenpraxis	SUB	22	28.6673	2015-11-20	2017-06-30	48	50	52	0	0	0	0	0	0.745205	0	0	0
2	3	689	m	1966	Gruppenpraxis	SUB	23	22.0658	2010-01-01	2010-06-14	73	75	77	3	3	3	0.449315	0	0	0	0	0
2	3	690	m	1966	Gruppenpraxis	SUB	41	22.0658	2010-01-01	2017-06-30	69	71	73	2	3	3	2.49863	2	2.25479	0	0	0
2	3	691	m	1966	Gruppenpraxis	SUB	20	22.0658	2010-01-01	2017-06-30	49	51	53	2	2	2	0	0	1.74795	0	0	0
2	3	692	m	1966	Gruppenpraxis	SUB	22	22.0658	2010-01-01	2017-06-30	52	54	56	2	2	2	0	1.74795	3	0	0	0
2	3	693	m	1966	Gruppenpraxis	SUB	23	22.0658	2010-01-01	2017-06-30	60	62	64	2	2	4	2.49863	2	3	0	0	0
2	3	694	m	1966	Gruppenpraxis	SUB	9	22.0658	2010-04-09	2017-06-30	52	54	56	0	1	1	0	1.74795	3	0	0	0
2	3	695	m	1966	Gruppenpraxis	SUB	19	22.0658	2010-01-01	2014-03-21	54	56	58	0	0	1	1.75068	1.72055	0	0	0	0
2	3	696	m	1966	Gruppenpraxis	SUB	7	22.0658	2013-02-26	2017-06-30	50	52	54	0	0	0	0	0	2.74795	0	0	0
2	3	697	m	1966	Gruppenpraxis	SUB	2	22.0658	2010-01-01	2017-06-30	54	56	58	3	3	3	1.75068	2	3	0	0	0
2	3	698	m	1966	Gruppenpraxis	SUB	68	22.0658	2010-01-01	2017-06-30	73	75	77	5	5	6	2.49863	0.252055	0	0	0	0
2	3	699	m	1966	Gruppenpraxis	SUB	31	22.0658	2010-01-01	2017-06-30	61	63	65	2	3	5	2.49863	2	3	0	0	0
2	3	700	m	1966	Gruppenpraxis	SUB	32	22.0658	2010-01-01	2017-06-30	53	55	57	3	4	5	0.750685	2	3	0	0	0
2	3	701	m	1966	Gruppenpraxis	SUB	8	22.0658	2010-01-01	2017-06-30	51	53	55	2	2	3	0	0.747945	3	0	0	0
2	3	702	m	1966	Gruppenpraxis	SUB	3	22.0658	2010-01-01	2017-06-30	58	60	62	0	0	0	2.49863	2	3	0	0	0
2	3	703	m	1966	Gruppenpraxis	SUB	6	22.0658	2010-06-22	2017-06-30	65	67	69	0	0	0	2.0274	2	3	0	0	0
2	3	704	m	1966	Gruppenpraxis	SUB	4	22.0658	2010-01-01	2017-06-30	71	73	75	1	1	1	2.49863	2	0.252055	0	0	0
2	3	705	m	1966	Gruppenpraxis	SUB	15	22.0658	2010-02-19	2017-06-30	56	58	60	1	1	1	2.36438	2	3	0	0	0
2	3	706	m	1966	Gruppenpraxis	SUB	19	22.0658	2010-01-01	2013-11-29	71	73	75	1	1	1	2.49863	1.4137	0	0	0	0
2	3	707	m	1966	Gruppenpraxis	SUB	17	22.0658	2010-01-01	2017-06-30	64	66	68	0	0	0	2.49863	2	3	0	0	0
2	3	708	m	1966	Gruppenpraxis	SUB	12	22.0658	2010-01-01	2014-12-05	65	67	69	1	1	1	2.49863	2	0.430137	0	0	0
2	3	709	m	1966	Gruppenpraxis	SUB	21	22.0658	2010-01-01	2017-06-30	51	53	55	1	2	2	0	0.747945	3	0	0	0
2	3	710	m	1966	Gruppenpraxis	SUB	2	22.0658	2010-04-06	2017-06-30	64	66	68	0	1	1	2.23836	2	3	0	0	0
2	3	711	m	1966	Gruppenpraxis	SUB	0	22.0658	2010-01-01	2017-06-30	69	71	73	0	0	0	2.49863	2	2.25479	0	0	0
2	2	712	m	1957	Gruppenpraxis	SUB	65	28.6673	2010-01-01	2017-06-30	61	63	65	4	5	5	2.49863	2	3	0	0	0
2	3	713	m	1966	Gruppenpraxis	SUB	5	22.0658	2010-01-01	2017-06-30	72	74	76	5	5	5	2.49863	1.25205	0	0	0	0
2	3	714	m	1966	Gruppenpraxis	SUB	11	22.0658	2010-01-01	2017-06-30	58	60	62	0	0	0	2.49863	2	3	0	0	0
2	3	715	m	1966	Gruppenpraxis	SUB	3	22.0658	2010-01-01	2017-06-30	60	62	64	0	1	1	2.49863	2	3	0	0	0
2	3	716	m	1966	Gruppenpraxis	SUB	2	22.0658	2010-01-01	2017-06-30	55	57	59	2	3	3	2.49863	2	3	0	0	0
2	3	717	m	1966	Gruppenpraxis	SUB	10	22.0658	2010-01-01	2017-06-30	62	64	66	0	0	0	2.49863	2	3	0	0	0
2	3	718	m	1966	Gruppenpraxis	SUB	37	22.0658	2010-01-01	2017-06-30	52	54	56	2	2	2	0	1.74795	3	0	0	0
2	3	719	m	1966	Gruppenpraxis	SUB	2	22.0658	2014-12-31	2017-06-30	49	51	53	0	0	0	0	0	1.74795	0	0	0
2	3	720	m	1966	Gruppenpraxis	SUB	12	22.0658	2010-01-01	2015-06-12	60	62	64	1	1	1	2.49863	2	0.947945	0	0	0
2	3	721	m	1966	Gruppenpraxis	SUB	3	22.0658	2014-01-03	2017-06-30	60	62	64	0	0	0	0	0.490411	3	0	0	0
2	2	722	m	1957	Gruppenpraxis	SUB	2	28.6673	2010-11-17	2017-06-30	52	54	56	0	0	0	0	1.74795	3	0	0	0
2	3	723	m	1966	Gruppenpraxis	SUB	0	22.0658	2010-01-01	2017-06-30	71	73	75	0	0	0	2.49863	2	0.252055	0	0	0
2	2	724	m	1957	Gruppenpraxis	SUB	0	28.6673	2010-01-01	2017-06-30	48	50	52	0	0	0	0	0	0.745205	0	0	0
2	3	725	m	1966	Gruppenpraxis	SUB	43	22.0658	2010-01-01	2016-04-15	61	63	65	3	3	4	2.49863	2	1.79178	0	0	0
2	3	726	m	1966	Gruppenpraxis	SUB	0	22.0658	2010-01-01	2017-06-30	48	50	52	0	0	0	0	0	0.745205	0	0	0
2	3	727	m	1966	Gruppenpraxis	SUB	7	22.0658	2010-01-01	2017-06-30	69	71	73	2	3	3	2.49863	2	2.25479	0	0	0
2	3	728	m	1966	Gruppenpraxis	SUB	8	22.0658	2014-07-07	2017-06-30	59	61	63	0	0	0	0	0	2.98356	0	0	0
2	3	729	m	1966	Gruppenpraxis	SUB	7	22.0658	2010-01-01	2017-06-30	50	52	54	0	0	1	0	0	2.74795	0	0	0
2	3	730	m	1966	Gruppenpraxis	SUB	24	22.0658	2010-01-01	2017-06-30	67	69	71	2	2	2	2.49863	2	3	0	0	0
2	3	731	m	1966	Gruppenpraxis	SUB	9	22.0658	2010-03-10	2015-03-06	72	74	76	0	1	1	2.31233	1.25205	0	0	0	0
2	3	732	m	1966	Gruppenpraxis	SUB	8	22.0658	2010-01-01	2017-06-30	55	57	59	3	3	3	2.49863	2	3	0	0	0
2	3	733	m	1966	Gruppenpraxis	SUB	23	22.0658	2010-01-01	2017-06-30	66	68	70	4	4	4	2.49863	2	3	0	0	0
2	3	734	m	1966	Gruppenpraxis	SUB	9	22.0658	2010-01-01	2017-06-30	49	51	53	1	1	1	0	0	1.74795	0	0	0
2	3	735	m	1966	Gruppenpraxis	SUB	91	22.0658	2010-01-01	2014-10-15	71	73	75	4	4	6	2.49863	2	0.252055	0	0	0
2	3	736	m	1966	Gruppenpraxis	SUB	16	22.0658	2010-01-01	2017-06-30	68	70	72	2	2	2	2.49863	2	3	0	0	0
2	3	737	m	1966	Gruppenpraxis	SUB	17	22.0658	2010-02-12	2017-06-30	59	61	63	1	4	4	2.38356	2	3	0	0	0
2	3	738	m	1966	Gruppenpraxis	SUB	0	22.0658	2010-01-01	2017-06-30	52	54	56	0	0	0	0	1.74795	3	0	0	0
2	3	739	m	1966	Gruppenpraxis	SUB	9	22.0658	2010-01-01	2017-06-30	48	50	52	4	5	5	0	0	0.745205	0	0	0
2	3	740	m	1966	Gruppenpraxis	SUB	0	22.0658	2010-01-01	2017-06-30	49	51	53	0	0	0	0	0	1.74795	0	0	0
2	3	741	m	1966	Gruppenpraxis	SUB	18	22.0658	2010-01-01	2016-10-18	51	53	55	2	2	2	0	0.747945	2.30137	0	0	0
2	3	742	m	1966	Gruppenpraxis	SUB	2	22.0658	2014-12-05	2017-06-30	52	54	56	0	0	0	0	0	2.56986	0	0	0
2	3	743	m	1966	Gruppenpraxis	SUB	15	22.0658	2010-01-01	2017-06-30	57	59	61	2	2	2	2.49863	2	3	0	0	0
2	3	744	m	1966	Gruppenpraxis	SUB	5	22.0658	2010-01-01	2017-06-30	67	69	71	0	0	0	2.49863	2	3	0	0	0
2	3	745	m	1966	Gruppenpraxis	SUB	5	22.0658	2013-12-14	2017-06-30	60	62	64	0	0	0	0	0.545205	3	0	0	0
2	3	746	m	1966	Gruppenpraxis	SUB	6	22.0658	2010-07-05	2017-06-30	51	53	55	0	0	0	0	0.747945	3	0	0	0
2	3	747	m	1966	Gruppenpraxis	SUB	8	22.0658	2013-12-03	2017-06-30	64	66	68	0	0	0	0	0.575342	3	0	0	0
2	3	748	m	1966	Gruppenpraxis	SUB	2	22.0658	2010-01-01	2017-06-30	54	56	58	1	1	1	1.75068	2	3	0	0	0
2	2	749	m	1957	Gruppenpraxis	SUB	1	28.6673	2011-01-20	2017-06-30	73	75	77	0	3	3	1.44658	0.252055	0	0	0	0
2	3	750	m	1966	Gruppenpraxis	SUB	20	22.0658	2010-01-01	2017-06-30	74	76	78	0	0	0	1.74795	0	0	0	0	0
2	3	751	m	1966	Gruppenpraxis	SUB	5	22.0658	2010-01-01	2017-06-30	48	50	52	2	2	2	0	0	0.745205	0	0	0
2	3	752	m	1966	Gruppenpraxis	SUB	61	22.0658	2010-01-01	2012-12-24	62	64	66	4	4	8	2.49863	0.482192	0	0	0	0
2	3	753	m	1966	Gruppenpraxis	SUB	1	22.0658	2010-03-02	2017-06-30	48	50	52	0	0	0	0	0	0.745205	0	0	0
2	3	754	m	1966	Gruppenpraxis	SUB	1	22.0658	2010-01-01	2017-06-30	48	50	52	2	2	2	0	0	0.745205	0	0	0
2	3	755	m	1966	Gruppenpraxis	SUB	16	22.0658	2010-01-20	2017-06-30	58	60	62	1	1	1	2.44658	2	3	0	0	0
2	3	756	m	1966	Gruppenpraxis	SUB	14	22.0658	2010-07-02	2017-06-30	60	62	64	0	1	2	2	2	3	0	0	0
2	3	757	m	1966	Gruppenpraxis	SUB	9	22.0658	2010-01-01	2017-06-30	51	53	55	0	0	0	0	0.747945	3	0	0	0
2	3	758	m	1966	Gruppenpraxis	SUB	3	22.0658	2015-07-06	2017-06-30	62	64	66	0	0	0	0	0	1.9863	0	0	0
2	3	759	m	1966	Gruppenpraxis	SUB	1	22.0658	2010-07-02	2017-06-30	54	56	58	0	0	0	1.75068	2	3	0	0	0
2	3	760	m	1966	Gruppenpraxis	SUB	11	22.0658	2010-01-01	2017-06-30	58	60	62	0	0	0	2.49863	2	3	0	0	0
2	3	761	m	1966	Gruppenpraxis	SUB	23	22.0658	2010-01-01	2015-02-18	67	69	71	0	0	1	2.49863	2	0.635616	0	0	0
2	3	762	m	1966	Gruppenpraxis	SUB	6	22.0658	2010-01-01	2017-06-30	48	50	52	1	1	1	0	0	0.745205	0	0	0
2	3	763	m	1966	Gruppenpraxis	SUB	50	22.0658	2010-01-01	2017-06-30	58	60	62	6	6	7	2.49863	2	3	0	0	0
2	3	764	m	1966	Gruppenpraxis	SUB	13	22.0658	2013-02-15	2017-06-30	67	69	71	0	0	3	0	1.3726	3	0	0	0
2	3	765	m	1966	Gruppenpraxis	SUB	0	22.0658	2010-01-01	2017-06-30	64	66	68	2	2	2	2.49863	2	3	0	0	0
2	3	766	m	1966	Gruppenpraxis	SUB	1	22.0658	2014-08-21	2017-06-30	51	53	55	0	0	0	0	0	2.86027	0	0	0
2	3	767	m	1966	Gruppenpraxis	SUB	0	22.0658	2010-01-01	2017-06-30	74	76	78	1	1	1	1.74795	0	0	0	0	0
2	2	768	m	1957	Gruppenpraxis	SUB	15	28.6673	2010-01-01	2017-06-30	55	57	59	0	0	0	2.49863	2	3	0	0	0
2	4	769	m	1956	Gruppenpraxis	SUB	39	20.9279	2010-01-01	2014-08-28	57	59	61	3	5	5	2.49863	2	0.158904	0	0	0
2	3	770	m	1966	Gruppenpraxis	SUB	6	22.0658	2010-01-01	2017-06-30	50	52	54	1	1	2	0	0	2.74795	0	0	0
2	2	771	m	1957	Gruppenpraxis	SUB	7	28.6673	2012-09-17	2017-06-30	54	56	58	0	1	1	0	1.7863	3	0	0	0
2	3	772	m	1966	Gruppenpraxis	SUB	10	22.0658	2010-01-01	2017-06-30	52	54	56	1	1	2	0	1.74795	3	0	0	0
2	4	773	m	1956	Gruppenpraxis	SUB	0	20.9279	2010-01-01	2017-06-30	63	65	67	1	1	1	2.49863	2	3	0	0	0
2	4	774	m	1956	Gruppenpraxis	SUB	10	20.9279	2010-01-01	2017-06-30	59	61	63	4	6	6	2.49863	2	3	0	0	0
2	4	775	m	1956	Gruppenpraxis	SUB	7	20.9279	2010-01-01	2017-06-30	57	59	61	0	0	0	2.49863	2	3	0	0	0
2	3	776	m	1966	Gruppenpraxis	SUB	12	22.0658	2010-01-13	2017-06-30	58	60	62	0	1	1	2.46575	2	3	0	0	0
2	2	777	m	1957	Gruppenpraxis	SUB	82	28.6673	2010-01-01	2012-09-04	65	67	69	5	6	8	2.49863	0.178082	0	0	0	0
2	4	778	m	1956	Gruppenpraxis	SUB	8	20.9279	2010-05-15	2017-06-30	71	73	75	0	2	2	2.13151	2	0.252055	0	0	0
2	2	779	m	1957	Gruppenpraxis	SUB	5	28.6673	2010-01-01	2017-06-30	70	72	74	1	1	1	2.49863	2	1.25205	0	0	0
2	2	780	m	1957	Gruppenpraxis	SUB	3	28.6673	2010-01-01	2017-06-30	50	52	54	2	2	2	0	0	2.74795	0	0	0
2	2	781	m	1957	Gruppenpraxis	SUB	4	28.6673	2010-04-20	2017-06-30	49	51	53	0	0	0	0	0	1.74795	0	0	0
2	4	782	m	1956	Gruppenpraxis	SUB	2	20.9279	2010-01-01	2017-06-30	58	60	62	3	3	3	2.49863	2	3	0	0	0
2	4	783	m	1956	Gruppenpraxis	SUB	6	20.9279	2010-01-01	2017-06-30	62	64	66	0	0	0	2.49863	2	3	0	0	0
2	4	784	m	1956	Gruppenpraxis	SUB	6	20.9279	2010-01-01	2013-04-13	62	64	66	1	2	2	2.49863	0.783562	0	0	0	0
2	2	785	m	1957	Gruppenpraxis	SUB	5	28.6673	2010-01-01	2017-06-30	53	55	57	1	1	1	0.750685	2	3	0	0	0
2	2	786	m	1957	Gruppenpraxis	SUB	1	28.6673	2010-01-01	2017-06-30	55	57	59	0	0	0	2.49863	2	3	0	0	0
2	2	787	m	1957	Gruppenpraxis	SUB	63	28.6673	2010-01-01	2017-06-30	64	66	68	2	2	3	2.49863	2	3	0	0	0
2	4	788	m	1956	Gruppenpraxis	SUB	1	20.9279	2010-01-01	2017-06-30	69	71	73	0	0	0	2.49863	2	2.25479	0	0	0
2	4	789	m	1956	Gruppenpraxis	SUB	8	20.9279	2010-01-01	2017-06-30	51	53	55	1	1	1	0	0.747945	3	0	0	0
2	4	790	m	1956	Gruppenpraxis	SUB	7	20.9279	2010-02-05	2017-06-30	57	59	61	0	0	0	2.40274	2	3	0	0	0
2	4	791	m	1956	Gruppenpraxis	SUB	1	20.9279	2010-01-01	2017-06-30	54	56	58	0	0	0	1.75068	2	3	0	0	0
2	4	792	m	1956	Gruppenpraxis	SUB	0	20.9279	2010-01-01	2017-06-30	52	54	56	0	0	0	0	1.74795	3	0	0	0
2	4	793	m	1956	Gruppenpraxis	SUB	4	20.9279	2010-01-01	2017-06-30	50	52	54	1	1	1	0	0	2.74795	0	0	0
2	2	794	m	1957	Gruppenpraxis	SUB	36	28.6673	2010-01-01	2017-06-30	71	73	75	1	1	3	2.49863	2	0.252055	0	0	0
2	2	795	m	1957	Gruppenpraxis	SUB	79	28.6673	2010-01-01	2017-06-30	50	52	54	1	3	6	0	0	2.74795	0	0	0
2	4	796	m	1956	Gruppenpraxis	SUB	3	20.9279	2010-01-01	2017-06-30	53	55	57	1	1	1	0.750685	2	3	0	0	0
2	4	797	m	1956	Gruppenpraxis	SUB	31	20.9279	2010-01-01	2017-06-30	68	70	72	2	3	5	2.49863	2	3	0	0	0
2	3	798	m	1966	Gruppenpraxis	SUB	1	22.0658	2015-09-05	2017-06-30	59	61	63	0	0	0	0	0	1.81918	0	0	0
2	2	799	m	1957	Gruppenpraxis	SUB	26	28.6673	2010-01-01	2017-06-30	64	66	68	2	2	4	2.49863	2	3	0	0	0
2	4	800	m	1956	Gruppenpraxis	SUB	37	20.9279	2010-01-01	2017-06-30	73	75	77	3	10	10	2.49863	0.252055	0	0	0	0
2	2	801	m	1957	Gruppenpraxis	SUB	45	28.6673	2010-01-01	2017-06-30	50	52	54	0	0	2	0	0	2.74795	0	0	0
2	4	802	m	1956	Gruppenpraxis	SUB	5	20.9279	2010-01-01	2017-06-30	58	60	62	2	2	2	2.49863	2	3	0	0	0
2	4	803	m	1956	Gruppenpraxis	SUB	9	20.9279	2010-01-01	2017-06-30	55	57	59	0	0	1	2.49863	2	3	0	0	0
2	2	804	m	1957	Gruppenpraxis	SUB	29	28.6673	2010-01-01	2017-06-30	64	66	68	1	1	1	2.49863	2	3	0	0	0
2	4	805	m	1956	Gruppenpraxis	SUB	0	20.9279	2010-01-01	2017-06-30	49	51	53	0	0	0	0	0	1.74795	0	0	0
2	3	806	m	1966	Gruppenpraxis	SUB	5	22.0658	2014-03-06	2017-06-30	57	59	61	0	0	1	0	0.320548	3	0	0	0
2	3	807	m	1966	Gruppenpraxis	SUB	4	22.0658	2014-05-20	2017-06-30	51	53	55	0	0	0	0	0.115068	3	0	0	0
2	4	808	m	1956	Gruppenpraxis	SUB	18	20.9279	2010-01-01	2017-06-30	51	53	55	2	3	3	0	0.747945	3	0	0	0
2	4	809	m	1956	Gruppenpraxis	SUB	3	20.9279	2010-04-06	2017-06-30	55	57	59	0	0	0	2.23836	2	3	0	0	0
2	3	810	m	1966	Gruppenpraxis	SUB	24	22.0658	2010-01-01	2014-01-28	66	68	70	1	1	1	2.49863	1.57808	0	0	0	0
2	2	811	m	1957	Gruppenpraxis	SUB	1	28.6673	2013-03-12	2017-06-30	52	54	56	0	0	1	0	1.30411	3	0	0	0
2	3	812	m	1966	Gruppenpraxis	SUB	13	22.0658	2010-01-01	2017-06-30	51	53	55	1	2	3	0	0.747945	3	0	0	0
2	4	813	m	1956	Gruppenpraxis	SUB	3	20.9279	2010-01-01	2017-06-30	50	52	54	1	1	1	0	0	2.74795	0	0	0
2	4	814	m	1956	Gruppenpraxis	SUB	12	20.9279	2010-01-01	2017-06-30	75	77	79	4	4	4	0.747945	0	0	0	0	0
2	3	815	m	1966	Gruppenpraxis	SUB	24	22.0658	2010-01-01	2017-06-30	52	54	56	5	7	7	0	1.74795	3	0	0	0
2	2	816	m	1957	Gruppenpraxis	SUB	1	28.6673	2014-12-29	2017-06-30	51	53	55	0	0	0	0	0	2.50411	0	0	0
2	4	817	m	1956	Gruppenpraxis	SUB	0	20.9279	2010-01-01	2017-06-30	53	55	57	0	0	0	0.750685	2	3	0	0	0
2	3	818	m	1966	Gruppenpraxis	SUB	15	22.0658	2010-01-01	2017-06-30	52	54	56	2	2	2	0	1.74795	3	0	0	0
2	3	819	m	1966	Gruppenpraxis	SUB	2	22.0658	2010-01-29	2017-06-30	61	63	65	0	0	0	2.42192	2	3	0	0	0
2	4	820	m	1956	Gruppenpraxis	SUB	9	20.9279	2010-02-09	2017-06-30	53	55	57	2	2	2	0.750685	2	3	0	0	0
2	4	821	m	1956	Gruppenpraxis	SUB	0	20.9279	2010-01-01	2017-06-30	53	55	57	0	0	0	0.750685	2	3	0	0	0
2	4	822	m	1956	Gruppenpraxis	SUB	27	20.9279	2010-01-01	2017-06-30	64	66	68	3	3	3	2.49863	2	3	0	0	0
2	3	823	m	1966	Gruppenpraxis	SUB	34	22.0658	2010-01-01	2017-06-30	71	73	75	3	3	3	2.49863	2	0.252055	0	0	0
2	3	824	m	1966	Gruppenpraxis	SUB	8	22.0658	2010-01-01	2017-06-30	59	61	63	1	2	2	2.49863	2	3	0	0	0
2	2	825	m	1957	Gruppenpraxis	SUB	26	28.6673	2014-01-22	2017-06-30	59	61	63	0	0	1	0	0.438356	3	0	0	0
2	3	826	m	1966	Gruppenpraxis	SUB	14	22.0658	2010-01-01	2014-12-31	65	67	69	0	0	0	2.49863	2	0.50137	0	0	0
2	3	827	m	1966	Gruppenpraxis	SUB	16	22.0658	2010-01-01	2017-06-30	56	58	60	1	1	1	2.49863	2	3	0	0	0
2	3	828	m	1966	Gruppenpraxis	SUB	10	22.0658	2013-01-30	2015-08-12	52	54	56	0	0	0	0	1.41644	1.11507	0	0	0
2	3	829	m	1966	Gruppenpraxis	SUB	2	22.0658	2014-06-13	2017-06-30	52	54	56	0	0	0	0	0.0493151	3	0	0	0
2	4	830	m	1956	Gruppenpraxis	SUB	4	20.9279	2010-01-01	2017-06-30	54	56	58	0	0	0	1.75068	2	3	0	0	0
2	4	831	m	1956	Gruppenpraxis	SUB	1	20.9279	2010-01-01	2017-06-30	53	55	57	0	0	0	0.750685	2	3	0	0	0
2	2	832	m	1957	Gruppenpraxis	SUB	21	28.6673	2010-01-01	2017-06-30	55	57	59	1	1	1	2.49863	2	3	0	0	0
2	2	833	m	1957	Gruppenpraxis	SUB	37	28.6673	2010-01-01	2017-06-30	49	51	53	1	2	2	0	0	1.74795	0	0	0
2	4	834	m	1956	Gruppenpraxis	SUB	1	20.9279	2010-01-01	2017-06-30	48	50	52	0	0	0	0	0	0.745205	0	0	0
2	2	835	m	1957	Gruppenpraxis	SUB	70	28.6673	2010-01-01	2017-06-30	57	59	61	1	2	4	2.49863	2	3	0	0	0
2	2	836	m	1957	Gruppenpraxis	SUB	3	28.6673	2014-07-08	2017-06-30	48	50	52	0	0	1	0	0	0.745205	0	0	0
2	4	837	m	1956	Gruppenpraxis	SUB	1	20.9279	2010-01-01	2017-06-30	49	51	53	0	0	0	0	0	1.74795	0	0	0
2	4	838	m	1956	Gruppenpraxis	SUB	4	20.9279	2010-01-01	2017-06-30	56	58	60	2	3	3	2.49863	2	3	0	0	0
2	4	839	m	1956	Gruppenpraxis	SUB	5	20.9279	2010-01-01	2017-06-30	74	76	78	4	4	4	1.74795	0	0	0	0	0
2	4	840	m	1956	Gruppenpraxis	SUB	6	20.9279	2010-01-20	2017-06-30	63	65	67	1	1	1	2.44658	2	3	0	0	0
2	4	841	m	1956	Gruppenpraxis	SUB	4	20.9279	2010-01-01	2017-06-30	71	73	75	4	7	7	2.49863	2	0.252055	0	0	0
2	4	842	m	1956	Gruppenpraxis	SUB	1	20.9279	2010-01-01	2017-06-30	62	64	66	2	2	2	2.49863	2	3	0	0	0
2	2	843	m	1957	Gruppenpraxis	SUB	35	28.6673	2010-01-01	2017-06-30	59	61	63	2	3	4	2.49863	2	3	0	0	0
2	3	844	m	1966	Gruppenpraxis	SUB	38	22.0658	2010-01-01	2017-06-30	51	53	55	5	7	8	0	0.747945	3	0	0	0
2	2	845	m	1957	Gruppenpraxis	SUB	5	28.6673	2010-06-16	2017-06-30	49	51	53	0	1	1	0	0	1.74795	0	0	0
2	2	846	m	1957	Gruppenpraxis	SUB	1	28.6673	2016-02-05	2017-06-30	64	66	68	0	0	0	0	0	1.4	0	0	0
2	3	847	m	1966	Gruppenpraxis	SUB	1	22.0658	2014-02-23	2017-06-30	50	52	54	0	0	0	0	0	2.74795	0	0	0
2	4	848	m	1956	Gruppenpraxis	SUB	11	20.9279	2010-01-01	2017-06-30	57	59	61	5	5	5	2.49863	2	3	0	0	0
2	3	849	m	1966	Gruppenpraxis	SUB	27	22.0658	2010-01-01	2014-07-09	61	63	65	2	3	4	2.49863	2	0.0219178	0	0	0
2	3	850	m	1966	Gruppenpraxis	SUB	48	22.0658	2010-01-01	2013-11-15	70	72	74	2	3	4	2.49863	1.37534	0	0	0	0
2	4	851	m	1956	Gruppenpraxis	SUB	6	20.9279	2010-01-01	2017-06-30	52	54	56	1	1	1	0	1.74795	3	0	0	0
2	2	852	m	1957	Gruppenpraxis	SUB	8	28.6673	2015-10-13	2017-06-30	55	57	59	0	0	0	0	0	1.71507	0	0	0
2	2	853	m	1957	Gruppenpraxis	SUB	4	28.6673	2010-01-01	2017-06-30	61	63	65	2	2	2	2.49863	2	3	0	0	0
2	4	854	m	1956	Gruppenpraxis	SUB	7	20.9279	2010-01-25	2017-06-30	51	53	55	0	0	0	0	0.747945	3	0	0	0
2	4	855	m	1956	Gruppenpraxis	SUB	6	20.9279	2010-01-01	2017-06-30	65	67	69	1	1	1	2.49863	2	3	0	0	0
2	2	856	m	1957	Gruppenpraxis	SUB	1	28.6673	2013-11-30	2017-06-30	53	55	57	0	0	0	0	0.583562	3	0	0	0
2	2	857	m	1957	Gruppenpraxis	SUB	9	28.6673	2010-01-01	2017-06-30	57	59	61	1	1	1	2.49863	2	3	0	0	0
2	4	858	m	1956	Gruppenpraxis	SUB	17	20.9279	2010-01-01	2017-06-30	53	55	57	6	8	8	0.750685	2	3	0	0	0
2	4	859	m	1956	Gruppenpraxis	SUB	10	20.9279	2010-01-01	2017-06-30	53	55	57	3	3	3	0.750685	2	3	0	0	0
2	2	860	m	1957	Gruppenpraxis	SUB	17	28.6673	2010-01-01	2017-06-30	70	72	74	0	0	0	2.49863	2	1.25205	0	0	0
2	2	861	m	1957	Gruppenpraxis	SUB	2	28.6673	2010-01-01	2017-06-30	55	57	59	0	0	0	2.49863	2	3	0	0	0
2	4	862	m	1956	Gruppenpraxis	SUB	8	20.9279	2010-01-01	2017-06-30	58	60	62	0	0	1	2.49863	2	3	0	0	0
2	3	863	m	1966	Gruppenpraxis	SUB	22	22.0658	2010-01-29	2017-06-30	58	60	62	0	0	0	2.42192	2	3	0	0	0
2	3	864	m	1966	Gruppenpraxis	SUB	19	22.0658	2010-01-01	2017-06-30	63	65	67	0	1	2	2.49863	2	3	0	0	0
2	4	865	m	1956	Gruppenpraxis	SUB	1	20.9279	2010-01-01	2017-06-30	65	67	69	4	4	4	2.49863	2	3	0	0	0
2	4	866	m	1956	Gruppenpraxis	SUB	10	20.9279	2010-01-01	2017-06-30	53	55	57	1	3	3	0.750685	2	3	0	0	0
2	2	867	m	1957	Gruppenpraxis	SUB	1	28.6673	2016-09-20	2017-06-30	66	68	70	0	0	0	0	0	0.775342	0	0	0
2	2	868	m	1957	Gruppenpraxis	SUB	92	28.6673	2010-01-01	2017-06-30	74	76	78	7	9	10	1.74795	0	0	0	0	0
2	3	869	m	1966	Gruppenpraxis	SUB	9	22.0658	2010-01-01	2016-12-09	71	73	75	0	0	1	2.49863	2	0.252055	0	0	0
2	3	870	m	1966	Gruppenpraxis	SUB	39	22.0658	2010-01-01	2014-02-21	60	62	64	1	2	2	2.49863	1.64384	0	0	0	0
2	4	871	m	1956	Gruppenpraxis	SUB	0	20.9279	2010-01-01	2017-06-30	54	56	58	0	0	0	1.75068	2	3	0	0	0
2	4	872	m	1956	Gruppenpraxis	SUB	1	20.9279	2010-07-03	2017-06-30	49	51	53	0	0	0	0	0	1.74795	0	0	0
2	3	873	m	1966	Gruppenpraxis	SUB	9	22.0658	2010-01-01	2017-06-30	57	59	61	0	0	1	2.49863	2	3	0	0	0
2	4	874	m	1956	Gruppenpraxis	SUB	2	20.9279	2010-01-01	2017-06-30	66	68	70	0	0	0	2.49863	2	3	0	0	0
2	3	875	m	1966	Gruppenpraxis	SUB	2	22.0658	2016-08-12	2017-06-30	58	60	62	0	0	0	0	0	0.882192	0	0	0
2	4	876	m	1956	Gruppenpraxis	SUB	6	20.9279	2010-01-01	2017-06-30	51	53	55	2	2	2	0	0.747945	3	0	0	0
2	2	877	m	1957	Gruppenpraxis	SUB	3	28.6673	2015-06-13	2017-06-30	65	67	69	0	0	0	0	0	2.04932	0	0	0
2	4	878	m	1956	Gruppenpraxis	SUB	7	20.9279	2010-01-01	2017-06-30	63	65	67	2	2	2	2.49863	2	3	0	0	0
2	4	879	m	1956	Gruppenpraxis	SUB	6	20.9279	2010-01-01	2017-06-30	50	52	54	0	1	1	0	0	2.74795	0	0	0
2	4	880	m	1956	Gruppenpraxis	SUB	7	20.9279	2010-01-01	2017-06-30	49	51	53	0	2	2	0	0	1.74795	0	0	0
2	4	881	m	1956	Gruppenpraxis	SUB	17	20.9279	2010-01-01	2017-06-30	60	62	64	3	4	4	2.49863	2	3	0	0	0
2	4	882	m	1956	Gruppenpraxis	SUB	12	20.9279	2010-01-01	2017-06-30	51	53	55	0	2	2	0	0.747945	3	0	0	0
2	3	883	m	1966	Gruppenpraxis	SUB	24	22.0658	2010-01-01	2017-06-30	51	53	55	1	2	5	0	0.747945	3	0	0	0
2	2	884	m	1957	Gruppenpraxis	SUB	2	28.6673	2010-11-08	2017-06-30	54	56	58	0	1	1	1.64658	2	3	0	0	0
2	4	885	m	1956	Gruppenpraxis	SUB	6	20.9279	2010-01-01	2017-06-30	53	55	57	3	3	3	0.750685	2	3	0	0	0
2	3	886	m	1966	Gruppenpraxis	SUB	6	22.0658	2014-02-18	2017-06-30	60	62	64	0	0	0	0	0.364384	3	0	0	0
2	3	887	m	1966	Gruppenpraxis	SUB	41	22.0658	2010-01-01	2017-06-30	52	54	56	0	0	0	0	1.74795	3	0	0	0
2	3	888	m	1966	Gruppenpraxis	SUB	5	22.0658	2010-01-01	2017-06-30	50	52	54	0	0	0	0	0	2.74795	0	0	0
2	2	889	m	1957	Gruppenpraxis	SUB	58	28.6673	2010-01-01	2017-06-30	52	54	56	2	5	5	0	1.74795	3	0	0	0
2	4	890	m	1956	Gruppenpraxis	SUB	6	20.9279	2010-01-01	2017-06-30	63	65	67	0	1	1	2.49863	2	3	0	0	0
2	4	891	m	1956	Gruppenpraxis	SUB	1	20.9279	2010-01-01	2017-06-30	51	53	55	0	1	1	0	0.747945	3	0	0	0
2	4	892	m	1956	Gruppenpraxis	SUB	6	20.9279	2010-01-01	2017-06-30	60	62	64	1	1	1	2.49863	2	3	0	0	0
2	4	893	m	1956	Gruppenpraxis	SUB	18	20.9279	2010-01-01	2017-06-30	58	60	62	2	2	2	2.49863	2	3	0	0	0
2	4	894	m	1956	Gruppenpraxis	SUB	0	20.9279	2010-01-01	2017-06-30	52	54	56	0	0	0	0	1.74795	3	0	0	0
2	4	895	m	1956	Gruppenpraxis	SUB	1	20.9279	2010-01-01	2017-06-30	55	57	59	0	0	0	2.49863	2	3	0	0	0
2	4	896	m	1956	Gruppenpraxis	SUB	0	20.9279	2010-01-01	2017-06-30	51	53	55	0	0	0	0	0.747945	3	0	0	0
2	4	897	m	1956	Gruppenpraxis	SUB	14	20.9279	2010-01-01	2017-06-30	61	63	65	2	2	2	2.49863	2	3	0	0	0
2	4	898	m	1956	Gruppenpraxis	SUB	0	20.9279	2010-01-01	2017-06-30	57	59	61	0	0	0	2.49863	2	3	0	0	0
2	3	899	m	1966	Gruppenpraxis	SUB	30	22.0658	2010-01-01	2017-06-30	68	70	72	1	1	2	2.49863	2	3	0	0	0
2	4	900	m	1956	Gruppenpraxis	SUB	9	20.9279	2010-01-01	2017-06-30	64	66	68	4	4	4	2.49863	2	3	0	0	0
2	2	901	m	1957	Gruppenpraxis	SUB	23	28.6673	2010-09-03	2017-06-30	56	58	60	0	0	2	1.8274	2	3	0	0	0
2	2	902	m	1957	Gruppenpraxis	SUB	1	28.6673	2016-06-20	2017-06-30	50	52	54	0	0	0	0	0	1.0274	0	0	0
2	4	903	m	1956	Gruppenpraxis	SUB	3	20.9279	2010-01-01	2017-06-30	64	66	68	0	0	0	2.49863	2	3	0	0	0
2	3	904	m	1966	Gruppenpraxis	SUB	33	22.0658	2010-01-01	2017-06-30	57	59	61	1	1	1	2.49863	2	3	0	0	0
2	4	905	m	1956	Gruppenpraxis	SUB	21	20.9279	2010-01-01	2017-06-30	50	52	54	3	3	5	0	0	2.74795	0	0	0
2	2	906	m	1957	Gruppenpraxis	SUB	2	28.6673	2012-08-02	2017-06-30	57	59	61	0	1	1	0	1.91233	3	0	0	0
2	4	907	m	1956	Gruppenpraxis	SUB	8	20.9279	2010-01-01	2017-06-30	54	56	58	3	4	4	1.75068	2	3	0	0	0
2	4	908	m	1956	Gruppenpraxis	SUB	1	20.9279	2010-01-01	2017-06-30	54	56	58	2	2	2	1.75068	2	3	0	0	0
2	3	909	m	1966	Gruppenpraxis	SUB	19	22.0658	2010-01-01	2017-06-30	70	72	74	2	2	2	2.49863	2	1.25205	0	0	0
2	2	910	m	1957	Gruppenpraxis	SUB	3	28.6673	2014-03-31	2017-06-30	60	62	64	0	0	0	0	0.252055	3	0	0	0
2	3	911	m	1966	Gruppenpraxis	SUB	38	22.0658	2010-01-01	2017-06-30	65	67	69	2	2	2	2.49863	2	3	0	0	0
2	2	912	m	1957	Gruppenpraxis	SUB	8	28.6673	2010-01-01	2017-06-30	54	56	58	2	2	3	1.75068	2	3	0	0	0
2	4	913	m	1956	Gruppenpraxis	SUB	0	20.9279	2010-01-01	2017-06-30	48	50	52	0	0	0	0	0	0.745205	0	0	0
2	4	914	m	1956	Gruppenpraxis	SUB	1	20.9279	2010-01-01	2017-06-30	51	53	55	0	0	0	0	0.747945	3	0	0	0
2	3	915	m	1966	Gruppenpraxis	SUB	34	22.0658	2014-07-14	2015-06-20	57	59	61	0	0	0	0	0	0.934247	0	0	0
2	3	916	m	1966	Gruppenpraxis	SUB	18	22.0658	2010-01-01	2017-06-30	63	65	67	0	0	1	2.49863	2	3	0	0	0
2	2	917	m	1957	Gruppenpraxis	SUB	2	28.6673	2013-11-30	2017-06-30	71	73	75	0	0	0	0	0.583562	0.252055	0	0	0
2	4	918	m	1956	Gruppenpraxis	SUB	12	20.9279	2010-01-01	2017-06-30	52	54	56	3	3	3	0	1.74795	3	0	0	0
2	2	919	m	1957	Gruppenpraxis	SUB	63	28.6673	2010-01-01	2017-06-30	55	57	59	5	7	7	2.49863	2	3	0	0	0
2	4	920	m	1956	Gruppenpraxis	SUB	3	20.9279	2010-01-01	2015-06-03	58	60	62	2	2	2	2.49863	2	0.923288	0	0	0
2	2	921	m	1957	Gruppenpraxis	SUB	0	28.6673	2010-01-01	2017-06-30	48	50	52	1	1	1	0	0	0.745205	0	0	0
2	3	922	m	1966	Gruppenpraxis	SUB	0	22.0658	2010-01-01	2017-06-30	50	52	54	1	1	1	0	0	2.74795	0	0	0
2	4	923	m	1956	Gruppenpraxis	SUB	0	20.9279	2010-01-01	2017-06-30	53	55	57	0	0	0	0.750685	2	3	0	0	0
2	4	924	m	1956	Gruppenpraxis	SUB	1	20.9279	2010-01-01	2017-06-30	59	61	63	0	0	0	2.49863	2	3	0	0	0
2	3	925	m	1966	Gruppenpraxis	SUB	8	22.0658	2010-01-01	2017-06-30	49	51	53	0	0	0	0	0	1.74795	0	0	0
2	2	926	m	1957	Gruppenpraxis	SUB	0	28.6673	2010-01-01	2017-06-30	71	73	75	0	0	0	2.49863	2	0.252055	0	0	0
2	2	927	m	1957	Gruppenpraxis	SUB	43	28.6673	2010-01-01	2017-06-30	55	57	59	1	1	3	2.49863	2	3	0	0	0
2	4	928	m	1956	Gruppenpraxis	SUB	2	20.9279	2010-01-01	2017-06-30	65	67	69	1	2	2	2.49863	2	3	0	0	0
2	3	929	m	1966	Gruppenpraxis	SUB	16	22.0658	2010-01-01	2017-06-30	54	56	58	1	1	1	1.75068	2	3	0	0	0
2	4	930	m	1956	Gruppenpraxis	SUB	2	20.9279	2010-01-01	2017-06-30	72	74	76	0	0	0	2.49863	1.25205	0	0	0	0
2	4	931	m	1956	Gruppenpraxis	SUB	19	20.9279	2010-01-01	2017-06-30	66	68	70	4	5	5	2.49863	2	3	0	0	0
2	4	932	m	1956	Gruppenpraxis	SUB	1	20.9279	2010-01-01	2017-06-30	52	54	56	0	0	0	0	1.74795	3	0	0	0
2	4	933	m	1956	Gruppenpraxis	SUB	1	20.9279	2010-01-01	2017-06-30	51	53	55	0	0	0	0	0.747945	3	0	0	0
2	3	934	m	1966	Gruppenpraxis	SUB	51	22.0658	2010-01-01	2017-06-30	56	58	60	1	2	3	2.49863	2	3	0	0	0
2	2	935	m	1957	Gruppenpraxis	SUB	4	28.6673	2010-01-01	2017-06-30	56	58	60	2	3	3	2.49863	2	3	0	0	0
2	2	936	m	1957	Gruppenpraxis	SUB	6	28.6673	2014-04-09	2017-06-30	57	59	61	0	0	0	0	0.227397	3	0	0	0
2	2	937	m	1957	Gruppenpraxis	SUB	1	28.6673	2010-04-15	2017-06-30	62	64	66	0	0	0	2.2137	2	3	0	0	0
2	2	938	m	1957	Gruppenpraxis	SUB	3	28.6673	2010-01-01	2017-06-30	53	55	57	0	0	0	0.750685	2	3	0	0	0
2	2	939	m	1957	Gruppenpraxis	SUB	14	28.6673	2010-01-01	2017-06-30	50	52	54	1	1	1	0	0	2.74795	0	0	0
2	2	940	m	1957	Gruppenpraxis	SUB	1	28.6673	2014-07-07	2017-06-30	57	59	61	0	0	0	0	0	2.98356	0	0	0
2	2	941	m	1957	Gruppenpraxis	SUB	15	28.6673	2010-01-01	2017-06-30	51	53	55	3	6	6	0	0.747945	3	0	0	0
2	4	942	m	1956	Gruppenpraxis	SUB	1	20.9279	2010-01-01	2017-06-30	51	53	55	0	0	0	0	0.747945	3	0	0	0
2	4	943	m	1956	Gruppenpraxis	SUB	1	20.9279	2010-01-01	2017-06-30	54	56	58	0	0	0	1.75068	2	3	0	0	0
2	2	944	m	1957	Gruppenpraxis	SUB	1	28.6673	2010-04-08	2017-06-30	48	50	52	0	1	1	0	0	0.745205	0	0	0
2	2	945	m	1957	Gruppenpraxis	SUB	1	28.6673	2015-04-24	2017-06-30	49	51	53	0	0	0	0	0	1.74795	0	0	0
2	2	946	m	1957	Gruppenpraxis	SUB	6	28.6673	2014-12-17	2017-02-08	65	67	69	0	0	0	0	0	2.14795	0	0	0
2	4	947	m	1956	Gruppenpraxis	SUB	3	20.9279	2010-01-01	2017-06-30	60	62	64	2	2	2	2.49863	2	3	0	0	0
2	2	948	m	1957	Gruppenpraxis	SUB	9	28.6673	2010-01-25	2017-06-30	67	69	71	0	0	0	2.43288	2	3	0	0	0
2	4	949	m	1956	Gruppenpraxis	SUB	1	20.9279	2010-01-01	2017-06-30	50	52	54	0	0	0	0	0	2.74795	0	0	0
2	4	950	m	1956	Gruppenpraxis	SUB	11	20.9279	2010-01-01	2017-06-30	48	50	52	0	0	0	0	0	0.745205	0	0	0
2	4	951	m	1956	Gruppenpraxis	SUB	0	20.9279	2010-01-01	2017-06-30	54	56	58	0	0	0	1.75068	2	3	0	0	0
2	4	952	m	1956	Gruppenpraxis	SUB	0	20.9279	2010-01-01	2017-06-30	65	67	69	0	0	0	2.49863	2	3	0	0	0
2	4	953	m	1956	Gruppenpraxis	SUB	7	20.9279	2010-01-01	2017-06-30	52	54	56	2	3	3	0	1.74795	3	0	0	0
2	2	954	m	1957	Gruppenpraxis	SUB	88	28.6673	2010-01-01	2015-09-01	52	54	56	2	5	6	0	1.74795	1.16986	0	0	0
2	2	955	m	1957	Gruppenpraxis	SUB	64	28.6673	2010-01-01	2017-06-30	67	69	71	1	5	7	2.49863	2	3	0	0	0
2	2	956	m	1957	Gruppenpraxis	SUB	34	28.6673	2015-06-06	2017-06-30	53	55	57	0	0	0	0	0	2.06849	0	0	0
2	4	957	m	1956	Gruppenpraxis	SUB	7	20.9279	2010-01-01	2017-06-30	58	60	62	1	2	2	2.49863	2	3	0	0	0
2	4	958	m	1956	Gruppenpraxis	SUB	10	20.9279	2010-01-01	2017-06-30	54	56	58	1	2	3	1.75068	2	3	0	0	0
2	4	959	m	1956	Gruppenpraxis	SUB	11	20.9279	2010-01-01	2017-06-30	65	67	69	5	6	6	2.49863	2	3	0	0	0
2	2	960	m	1957	Gruppenpraxis	SUB	1	28.6673	2012-09-19	2017-06-30	49	51	53	0	2	2	0	0	1.74795	0	0	0
2	4	961	m	1956	Gruppenpraxis	SUB	0	20.9279	2010-01-01	2017-06-30	50	52	54	0	0	0	0	0	2.74795	0	0	0
2	4	962	m	1956	Gruppenpraxis	SUB	0	20.9279	2010-01-01	2017-06-30	50	52	54	0	0	0	0	0	2.74795	0	0	0
2	2	963	m	1957	Gruppenpraxis	SUB	6	28.6673	2010-02-10	2017-06-30	54	56	58	0	2	2	1.75068	2	3	0	0	0
2	4	964	m	1956	Gruppenpraxis	SUB	16	20.9279	2010-01-01	2017-06-30	54	56	58	0	4	4	1.75068	2	3	0	0	0
2	2	965	m	1957	Gruppenpraxis	SUB	1	28.6673	2015-11-03	2017-06-30	49	51	53	0	0	0	0	0	1.65753	0	0	0
2	4	966	m	1956	Gruppenpraxis	SUB	38	20.9279	2010-01-01	2017-06-30	59	61	63	4	6	6	2.49863	2	3	0	0	0
2	4	967	m	1956	Gruppenpraxis	SUB	2	20.9279	2010-01-01	2017-06-30	49	51	53	1	1	1	0	0	1.74795	0	0	0
2	4	968	m	1956	Gruppenpraxis	SUB	21	20.9279	2010-01-01	2017-06-30	50	52	54	2	4	4	0	0	2.74795	0	0	0
2	3	969	m	1966	Gruppenpraxis	SUB	8	22.0658	2010-01-01	2017-06-30	53	55	57	3	3	3	0.750685	2	3	0	0	0
2	3	970	m	1966	Gruppenpraxis	SUB	4	22.0658	2010-01-01	2017-06-30	59	61	63	2	3	3	2.49863	2	3	0	0	0
2	4	971	m	1956	Gruppenpraxis	SUB	8	20.9279	2010-01-01	2017-06-30	55	57	59	3	3	3	2.49863	2	3	0	0	0
2	3	972	m	1966	Gruppenpraxis	SUB	8	22.0658	2010-01-01	2017-06-30	55	57	59	0	0	0	2.49863	2	3	0	0	0
2	2	973	m	1957	Gruppenpraxis	SUB	35	28.6673	2010-04-16	2017-06-30	51	53	55	0	0	0	0	0.747945	3	0	0	0
2	2	974	m	1957	Gruppenpraxis	SUB	37	28.6673	2010-01-01	2017-06-30	52	54	56	1	1	1	0	1.74795	3	0	0	0
2	3	975	m	1966	Gruppenpraxis	SUB	1	22.0658	2010-01-01	2017-06-30	73	75	77	0	0	0	2.49863	0.252055	0	0	0	0
2	2	976	m	1957	Gruppenpraxis	SUB	2	28.6673	2011-06-24	2017-06-30	63	65	67	0	4	4	1.02192	2	3	0	0	0
2	3	977	m	1966	Gruppenpraxis	SUB	7	22.0658	2010-01-01	2017-06-30	56	58	60	2	2	2	2.49863	2	3	0	0	0
2	4	978	m	1956	Gruppenpraxis	SUB	1	20.9279	2010-01-01	2017-06-30	59	61	63	0	0	0	2.49863	2	3	0	0	0
2	3	979	m	1966	Gruppenpraxis	SUB	1	22.0658	2017-01-11	2017-06-30	55	57	59	0	0	0	0	0	0.465753	0	0	0
2	2	980	m	1957	Gruppenpraxis	SUB	8	28.6673	2011-12-16	2017-06-30	66	68	70	0	1	1	0.542466	2	3	0	0	0
2	2	981	m	1957	Gruppenpraxis	SUB	0	28.6673	2010-01-01	2017-06-30	60	62	64	3	3	3	2.49863	2	3	0	0	0
2	2	982	m	1957	Gruppenpraxis	SUB	0	28.6673	2010-01-01	2017-06-30	52	54	56	0	0	0	0	1.74795	3	0	0	0
2	3	983	m	1966	Gruppenpraxis	SUB	9	22.0658	2010-01-01	2017-06-30	54	56	58	2	2	2	1.75068	2	3	0	0	0
2	3	984	m	1966	Gruppenpraxis	SUB	6	22.0658	2010-01-01	2017-04-28	54	56	58	0	0	0	1.75068	2	2.8274	0	0	0
2	2	985	m	1957	Gruppenpraxis	SUB	21	28.6673	2010-01-01	2017-06-30	55	57	59	3	3	3	2.49863	2	3	0	0	0
2	4	986	m	1956	Gruppenpraxis	SUB	0	20.9279	2010-01-01	2017-06-30	69	71	73	0	0	0	2.49863	2	2.25479	0	0	0
2	4	987	m	1956	Gruppenpraxis	SUB	5	20.9279	2010-01-01	2017-06-30	50	52	54	2	2	2	0	0	2.74795	0	0	0
2	4	988	m	1956	Gruppenpraxis	SUB	1	20.9279	2010-01-01	2017-06-30	56	58	60	0	0	0	2.49863	2	3	0	0	0
2	2	989	m	1957	Gruppenpraxis	SUB	23	28.6673	2010-04-30	2017-06-30	51	53	55	0	1	1	0	0.747945	3	0	0	0
2	2	990	m	1957	Gruppenpraxis	SUB	23	28.6673	2010-01-01	2017-06-30	52	54	56	2	3	3	0	1.74795	3	0	0	0
2	3	991	m	1966	Gruppenpraxis	SUB	11	22.0658	2010-01-01	2017-06-30	59	61	63	1	1	1	2.49863	2	3	0	0	0
2	2	992	m	1957	Gruppenpraxis	SUB	60	28.6673	2012-12-14	2017-06-30	48	50	52	0	0	2	0	0	0.745205	0	0	0
2	2	993	m	1957	Gruppenpraxis	SUB	38	28.6673	2010-01-01	2017-06-30	64	66	68	2	5	6	2.49863	2	3	0	0	0
2	4	994	m	1956	Gruppenpraxis	SUB	1	20.9279	2010-01-01	2017-06-30	56	58	60	0	0	0	2.49863	2	3	0	0	0
2	4	995	m	1956	Gruppenpraxis	SUB	5	20.9279	2010-01-01	2017-06-30	52	54	56	1	1	1	0	1.74795	3	0	0	0
2	4	996	m	1956	Gruppenpraxis	SUB	0	20.9279	2010-01-01	2017-06-30	75	77	79	1	1	1	0.747945	0	0	0	0	0
2	2	997	m	1957	Gruppenpraxis	SUB	0	28.6673	2010-01-01	2017-06-30	50	52	54	1	1	1	0	0	2.74795	0	0	0
2	3	998	m	1966	Gruppenpraxis	SUB	0	22.0658	2010-01-01	2017-06-30	73	75	77	0	0	0	2.49863	0.252055	0	0	0	0
2	3	999	m	1966	Gruppenpraxis	SUB	12	22.0658	2013-12-02	2017-06-30	69	71	73	0	0	1	0	0.578082	2.25479	0	0	0
2	2	1000	m	1957	Gruppenpraxis	SUB	3	28.6673	2012-11-19	2017-06-30	53	55	57	0	0	0	0	1.6137	3	0	0	0
2	2	1001	m	1957	Gruppenpraxis	SUB	17	28.6673	2010-06-04	2017-06-30	53	55	57	0	2	2	0.750685	2	3	0	0	0
2	4	1002	m	1956	Gruppenpraxis	SUB	0	20.9279	2010-01-01	2017-06-30	56	58	60	1	1	1	2.49863	2	3	0	0	0
2	4	1003	m	1956	Gruppenpraxis	SUB	17	20.9279	2010-01-01	2017-06-30	54	56	58	3	3	3	1.75068	2	3	0	0	0
2	2	1004	m	1957	Gruppenpraxis	SUB	1	28.6673	2010-01-01	2017-06-30	60	62	64	0	0	0	2.49863	2	3	0	0	0
2	3	1005	m	1966	Gruppenpraxis	SUB	8	22.0658	2010-01-01	2015-03-20	55	57	59	0	1	1	2.49863	2	0.717808	0	0	0
2	4	1006	m	1956	Gruppenpraxis	SUB	12	20.9279	2010-01-01	2017-06-30	53	55	57	4	4	4	0.750685	2	3	0	0	0
2	2	1007	m	1957	Gruppenpraxis	SUB	2	28.6673	2014-06-18	2017-06-30	53	55	57	0	0	1	0	0.0356164	3	0	0	0
2	4	1008	m	1956	Gruppenpraxis	SUB	0	20.9279	2010-01-01	2017-06-30	54	56	58	1	1	1	1.75068	2	3	0	0	0
2	3	1009	m	1966	Gruppenpraxis	SUB	4	22.0658	2010-01-01	2017-06-30	52	54	56	1	1	2	0	1.74795	3	0	0	0
2	3	1010	m	1966	Gruppenpraxis	SUB	21	22.0658	2010-01-01	2016-03-29	71	73	75	1	4	4	2.49863	2	0.252055	0	0	0
2	2	1011	m	1957	Gruppenpraxis	SUB	5	28.6673	2010-02-19	2017-06-30	50	52	54	0	0	0	0	0	2.74795	0	0	0
2	4	1012	m	1956	Gruppenpraxis	SUB	0	20.9279	2010-01-01	2017-06-30	50	52	54	0	0	0	0	0	2.74795	0	0	0
2	2	1013	m	1957	Gruppenpraxis	SUB	1	28.6673	2012-12-10	2017-06-30	68	70	72	0	0	0	0	1.55616	3	0	0	0
2	4	1014	m	1956	Gruppenpraxis	SUB	0	20.9279	2010-01-01	2017-06-30	55	57	59	0	0	0	2.49863	2	3	0	0	0
2	2	1015	m	1957	Gruppenpraxis	SUB	1	28.6673	2013-03-25	2017-06-30	65	67	69	0	0	0	0	1.26849	3	0	0	0
2	3	1016	m	1966	Gruppenpraxis	SUB	9	22.0658	2010-06-11	2017-06-30	66	68	70	0	2	3	2.05753	2	3	0	0	0
2	4	1017	m	1956	Gruppenpraxis	SUB	1	20.9279	2010-01-01	2017-06-30	49	51	53	0	0	0	0	0	1.74795	0	0	0
2	4	1018	m	1956	Gruppenpraxis	SUB	0	20.9279	2010-01-01	2017-06-30	51	53	55	1	1	1	0	0.747945	3	0	0	0
2	2	1019	m	1957	Gruppenpraxis	SUB	36	28.6673	2010-01-01	2017-06-30	75	77	79	2	2	2	0.747945	0	0	0	0	0
2	2	1020	m	1957	Gruppenpraxis	SUB	3	28.6673	2010-01-01	2017-06-30	51	53	55	1	1	1	0	0.747945	3	0	0	0
2	2	1021	m	1957	Gruppenpraxis	SUB	1	28.6673	2010-01-01	2017-06-30	53	55	57	2	2	2	0.750685	2	3	0	0	0
2	2	1022	m	1957	Gruppenpraxis	SUB	0	28.6673	2010-01-01	2017-06-30	64	66	68	0	0	0	2.49863	2	3	0	0	0
2	4	1023	m	1956	Gruppenpraxis	SUB	0	20.9279	2010-01-01	2017-06-30	48	50	52	0	0	0	0	0	0.745205	0	0	0
2	4	1024	m	1956	Gruppenpraxis	SUB	1	20.9279	2010-07-26	2017-06-30	69	71	73	0	0	0	1.93425	2	2.25479	0	0	0
2	4	1025	m	1956	Gruppenpraxis	SUB	10	20.9279	2010-01-01	2017-06-30	57	59	61	2	3	3	2.49863	2	3	0	0	0
2	2	1026	m	1957	Gruppenpraxis	SUB	0	28.6673	2010-01-01	2017-06-30	48	50	52	0	0	0	0	0	0.745205	0	0	0
2	4	1027	m	1956	Gruppenpraxis	SUB	1	20.9279	2010-01-01	2017-06-30	64	66	68	0	0	0	2.49863	2	3	0	0	0
2	2	1028	m	1957	Gruppenpraxis	SUB	97	28.6673	2010-01-01	2011-03-16	73	75	77	5	10	11	1.20274	0	0	0	0	0
2	4	1029	m	1956	Gruppenpraxis	SUB	8	20.9279	2010-01-01	2017-06-30	63	65	67	4	4	4	2.49863	2	3	0	0	0
2	4	1030	m	1956	Gruppenpraxis	SUB	3	20.9279	2010-01-01	2017-06-30	50	52	54	2	2	2	0	0	2.74795	0	0	0
2	4	1031	m	1956	Gruppenpraxis	SUB	9	20.9279	2010-01-01	2017-06-30	65	67	69	1	2	2	2.49863	2	3	0	0	0
2	4	1032	m	1956	Gruppenpraxis	SUB	0	20.9279	2010-01-01	2017-06-30	56	58	60	1	1	1	2.49863	2	3	0	0	0
2	4	1033	m	1956	Gruppenpraxis	SUB	9	20.9279	2010-01-01	2017-06-30	72	74	76	2	2	2	2.49863	1.25205	0	0	0	0
2	4	1034	m	1956	Gruppenpraxis	SUB	0	20.9279	2010-01-01	2017-06-30	65	67	69	0	0	0	2.49863	2	3	0	0	0
2	3	1035	m	1966	Gruppenpraxis	SUB	7	22.0658	2010-01-01	2017-06-30	60	62	64	1	1	1	2.49863	2	3	0	0	0
2	2	1036	m	1957	Gruppenpraxis	SUB	9	28.6673	2010-01-01	2017-06-30	53	55	57	2	3	3	0.750685	2	3	0	0	0
2	2	1037	m	1957	Gruppenpraxis	SUB	3	28.6673	2012-08-03	2017-06-30	60	62	64	0	0	0	0	1.90959	3	0	0	0
2	2	1038	m	1957	Gruppenpraxis	SUB	0	28.6673	2010-01-01	2017-06-30	59	61	63	2	2	2	2.49863	2	3	0	0	0
2	2	1039	m	1957	Gruppenpraxis	SUB	1	28.6673	2010-01-01	2017-06-30	48	50	52	1	1	1	0	0	0.745205	0	0	0
2	2	1040	m	1957	Gruppenpraxis	SUB	11	28.6673	2010-01-01	2017-06-30	68	70	72	0	0	0	2.49863	2	3	0	0	0
2	3	1041	m	1966	Gruppenpraxis	SUB	1	22.0658	2010-01-01	2017-06-30	75	77	79	1	1	1	0.747945	0	0	0	0	0
2	4	1042	m	1956	Gruppenpraxis	SUB	0	20.9279	2010-01-01	2017-06-30	68	70	72	1	1	1	2.49863	2	3	0	0	0
2	2	1043	m	1957	Gruppenpraxis	SUB	0	28.6673	2010-01-01	2017-06-30	62	64	66	0	0	0	2.49863	2	3	0	0	0
2	2	1044	m	1957	Gruppenpraxis	SUB	25	28.6673	2010-01-01	2010-04-07	59	61	63	3	4	5	0.263014	0	0	0	0	0
2	3	1045	m	1966	Gruppenpraxis	SUB	0	22.0658	2010-01-01	2017-06-30	50	52	54	0	0	0	0	0	2.74795	0	0	0
2	4	1046	m	1956	Gruppenpraxis	SUB	0	20.9279	2010-01-01	2017-06-30	51	53	55	0	0	0	0	0.747945	3	0	0	0
2	4	1047	m	1956	Gruppenpraxis	SUB	3	20.9279	2010-01-01	2017-06-30	56	58	60	1	1	1	2.49863	2	3	0	0	0
2	2	1048	m	1957	Gruppenpraxis	SUB	47	28.6673	2010-01-01	2010-06-30	67	69	71	1	7	8	0.493151	0	0	0	0	0
2	4	1049	m	1956	Gruppenpraxis	SUB	0	20.9279	2010-01-01	2017-06-30	62	64	66	0	0	0	2.49863	2	3	0	0	0
2	4	1050	m	1956	Gruppenpraxis	SUB	0	20.9279	2010-01-01	2017-06-30	72	74	76	0	0	0	2.49863	1.25205	0	0	0	0
2	3	1051	m	1966	Gruppenpraxis	SUB	0	22.0658	2010-01-01	2017-06-30	49	51	53	1	1	1	0	0	1.74795	0	0	0
2	3	1052	m	1966	Gruppenpraxis	SUB	0	22.0658	2010-01-01	2017-06-30	50	52	54	1	1	1	0	0	2.74795	0	0	0
2	2	1053	m	1957	Gruppenpraxis	SUB	9	28.6673	2010-01-01	2015-12-09	58	60	62	2	3	3	2.49863	2	1.4411	0	0	0
2	3	1054	m	1966	Gruppenpraxis	SUB	0	22.0658	2010-01-01	2017-06-30	63	65	67	0	0	0	2.49863	2	3	0	0	0
2	4	1055	m	1956	Gruppenpraxis	SUB	1	20.9279	2010-01-01	2017-06-30	50	52	54	0	0	0	0	0	2.74795	0	0	0
2	2	1056	m	1957	Gruppenpraxis	SUB	4	28.6673	2010-01-01	2017-06-30	68	70	72	0	0	0	2.49863	2	3	0	0	0
2	4	1057	m	1956	Gruppenpraxis	SUB	0	20.9279	2010-01-01	2017-06-30	52	54	56	1	1	1	0	1.74795	3	0	0	0
2	3	1058	m	1966	Gruppenpraxis	SUB	2	22.0658	2010-01-01	2017-06-30	62	64	66	1	1	1	2.49863	2	3	0	0	0
2	2	1059	m	1957	Gruppenpraxis	SUB	112	28.6673	2010-01-01	2013-12-03	54	56	58	1	4	5	1.75068	1.42466	0	0	0	0
2	3	1060	m	1966	Gruppenpraxis	SUB	0	22.0658	2010-01-01	2017-06-30	56	58	60	0	0	0	2.49863	2	3	0	0	0
2	4	1061	m	1956	Gruppenpraxis	SUB	0	20.9279	2010-01-01	2017-06-30	70	72	74	2	2	2	2.49863	2	1.25205	0	0	0
2	4	1062	m	1956	Gruppenpraxis	SUB	0	20.9279	2010-01-01	2017-06-30	49	51	53	0	0	0	0	0	1.74795	0	0	0
2	3	1063	m	1966	Gruppenpraxis	SUB	0	22.0658	2010-01-01	2017-06-30	57	59	61	1	1	1	2.49863	2	3	0	0	0
2	4	1064	m	1956	Gruppenpraxis	SUB	0	20.9279	2010-01-01	2017-06-30	55	57	59	0	0	0	2.49863	2	3	0	0	0
2	2	1065	m	1957	Gruppenpraxis	SUB	1	28.6673	2010-01-01	2017-06-30	55	57	59	0	0	0	2.49863	2	3	0	0	0
2	3	1066	m	1966	Gruppenpraxis	SUB	20	22.0658	2010-01-01	2017-06-30	49	51	53	0	0	1	0	0	1.74795	0	0	0
2	2	1067	m	1957	Gruppenpraxis	SUB	0	28.6673	2010-01-01	2017-06-30	48	50	52	3	3	3	0	0	0.745205	0	0	0
2	3	1068	m	1966	Gruppenpraxis	SUB	0	22.0658	2010-01-01	2017-06-30	52	54	56	0	0	0	0	1.74795	3	0	0	0
2	3	1069	m	1966	Gruppenpraxis	SUB	0	22.0658	2010-01-01	2017-06-30	55	57	59	1	1	1	2.49863	2	3	0	0	0
2	2	1070	m	1957	Gruppenpraxis	SUB	1	28.6673	2010-01-01	2017-06-30	49	51	53	2	2	2	0	0	1.74795	0	0	0
2	2	1071	m	1957	Gruppenpraxis	SUB	4	28.6673	2010-01-01	2017-06-30	59	61	63	0	0	0	2.49863	2	3	0	0	0
2	3	1072	m	1966	Gruppenpraxis	SUB	0	22.0658	2010-01-01	2017-06-30	68	70	72	0	0	0	2.49863	2	3	0	0	0
2	2	1073	m	1957	Gruppenpraxis	SUB	19	28.6673	2010-01-01	2017-06-30	61	63	65	3	3	4	2.49863	2	3	0	0	0
2	3	1074	m	1966	Gruppenpraxis	SUB	17	22.0658	2010-01-01	2017-06-30	68	70	72	1	1	1	2.49863	2	3	0	0	0
2	3	1075	m	1966	Gruppenpraxis	SUB	10	22.0658	2010-01-01	2017-06-30	57	59	61	0	0	0	2.49863	2	3	0	0	0
2	3	1076	m	1966	Gruppenpraxis	SUB	0	22.0658	2010-01-01	2017-06-30	60	62	64	0	0	0	2.49863	2	3	0	0	0
2	3	1077	m	1966	Gruppenpraxis	SUB	0	22.0658	2010-01-01	2017-06-30	73	75	77	0	0	0	2.49863	0.252055	0	0	0	0
2	4	1078	m	1956	Gruppenpraxis	SUB	0	20.9279	2010-01-01	2017-06-30	56	58	60	0	0	0	2.49863	2	3	0	0	0
2	3	1079	m	1966	Gruppenpraxis	SUB	0	22.0658	2010-01-01	2017-06-30	72	74	76	0	0	0	2.49863	1.25205	0	0	0	0
2	2	1080	m	1957	Gruppenpraxis	SUB	0	28.6673	2010-01-01	2017-06-30	72	74	76	1	1	1	2.49863	1.25205	0	0	0	0
2	3	1081	m	1966	Gruppenpraxis	SUB	0	22.0658	2010-01-01	2017-06-30	57	59	61	0	0	0	2.49863	2	3	0	0	0
2	3	1082	m	1966	Gruppenpraxis	SUB	0	22.0658	2010-01-01	2017-06-30	54	56	58	0	0	0	1.75068	2	3	0	0	0
2	4	1083	m	1956	Gruppenpraxis	SUB	0	20.9279	2010-01-01	2017-06-30	70	72	74	0	0	0	2.49863	2	1.25205	0	0	0
2	4	1084	m	1956	Gruppenpraxis	SUB	0	20.9279	2010-01-01	2017-06-30	49	51	53	0	0	0	0	0	1.74795	0	0	0
2	4	1085	m	1956	Gruppenpraxis	SUB	0	20.9279	2010-01-01	2017-06-30	64	66	68	2	2	2	2.49863	2	3	0	0	0
2	3	1086	m	1966	Gruppenpraxis	SUB	0	22.0658	2010-01-01	2017-06-30	55	57	59	0	0	0	2.49863	2	3	0	0	0
2	4	1087	m	1956	Gruppenpraxis	SUB	0	20.9279	2010-01-01	2017-06-30	54	56	58	0	0	0	1.75068	2	3	0	0	0
2	3	1088	m	1966	Gruppenpraxis	SUB	0	22.0658	2010-01-01	2017-06-30	55	57	59	0	0	0	2.49863	2	3	0	0	0
2	4	1089	m	1956	Gruppenpraxis	SUB	0	20.9279	2010-01-01	2017-06-30	49	51	53	0	0	0	0	0	1.74795	0	0	0
2	4	1090	m	1956	Gruppenpraxis	SUB	0	20.9279	2010-01-01	2017-06-30	62	64	66	0	0	0	2.49863	2	3	0	0	0
2	4	1091	m	1956	Gruppenpraxis	SUB	1	20.9279	2010-01-01	2017-06-30	62	64	66	1	1	1	2.49863	2	3	0	0	0
2	3	1092	m	1966	Gruppenpraxis	SUB	11	22.0658	2010-01-01	2017-06-30	54	56	58	0	0	0	1.75068	2	3	0	0	0
2	2	1093	m	1957	Gruppenpraxis	SUB	9	28.6673	2010-01-01	2017-06-30	60	62	64	0	2	2	2.49863	2	3	0	0	0
2	2	1094	m	1957	Gruppenpraxis	SUB	1	28.6673	2010-01-01	2017-06-30	65	67	69	0	0	0	2.49863	2	3	0	0	0
2	4	1095	m	1956	Gruppenpraxis	SUB	0	20.9279	2010-01-01	2017-06-30	63	65	67	0	0	0	2.49863	2	3	0	0	0
2	2	1096	m	1957	Gruppenpraxis	SUB	83	28.6673	2010-02-17	2011-01-05	56	58	60	2	5	6	0.882192	0	0	0	0	0
2	2	1097	m	1957	Gruppenpraxis	SUB	0	28.6673	2010-01-01	2017-06-30	66	68	70	1	1	1	2.49863	2	3	0	0	0
2	2	1098	m	1957	Gruppenpraxis	SUB	0	28.6673	2010-01-01	2017-06-30	53	55	57	0	0	0	0.750685	2	3	0	0	0
2	3	1099	m	1966	Gruppenpraxis	SUB	1	22.0658	2010-01-03	2017-06-30	63	65	67	0	0	0	2.49315	2	3	0	0	0
2	3	1100	m	1966	Gruppenpraxis	SUB	1	22.0658	2010-01-03	2017-06-30	71	73	75	1	1	1	2.49315	2	0.252055	0	0	0
2	2	1101	m	1957	Gruppenpraxis	SUB	67	28.6673	2010-01-27	2017-06-30	65	67	69	2	4	4	2.4274	2	3	0	0	0
2	3	1102	m	1966	Gruppenpraxis	SUB	11	22.0658	2010-01-12	2017-06-30	58	60	62	2	3	3	2.46849	2	3	0	0	0
2	3	1103	m	1966	Gruppenpraxis	SUB	22	22.0658	2010-04-13	2017-06-30	50	52	54	0	2	3	0	0	2.74795	0	0	0
2	2	1104	m	1957	Gruppenpraxis	SUB	25	28.6673	2010-01-19	2010-10-25	67	69	71	1	6	6	0.764384	0	0	0	0	0
2	2	1105	m	1957	Gruppenpraxis	SUB	31	28.6673	2010-03-29	2017-06-30	64	66	68	1	3	5	2.26027	2	3	0	0	0
2	2	1106	m	1957	Gruppenpraxis	SUB	58	28.6673	2010-01-30	2017-06-30	53	55	57	2	8	8	0.750685	2	3	0	0	0
2	3	1107	m	1966	Gruppenpraxis	SUB	1	22.0658	2010-02-03	2017-06-30	63	65	67	0	0	0	2.40822	2	3	0	0	0
2	2	1108	m	1957	Gruppenpraxis	SUB	1	28.6673	2010-02-06	2017-06-30	75	77	79	1	1	1	0.649315	0	0	0	0	0
2	2	1109	m	1957	Gruppenpraxis	SUB	1	28.6673	2010-02-07	2017-06-30	68	70	72	0	0	0	2.39726	2	3	0	0	0
2	4	1110	m	1956	Gruppenpraxis	SUB	8	20.9279	2010-02-15	2017-06-30	54	56	58	0	0	0	1.75068	2	3	0	0	0
2	2	1111	m	1957	Gruppenpraxis	SUB	29	28.6673	2010-02-17	2017-06-30	55	57	59	3	4	4	2.36986	2	3	0	0	0
2	3	1112	m	1966	Gruppenpraxis	SUB	1	22.0658	2010-02-27	2017-06-30	62	64	66	0	0	0	2.34247	2	3	0	0	0
2	2	1113	m	1957	Gruppenpraxis	SUB	1	28.6673	2010-03-03	2017-06-30	60	62	64	0	0	0	2.33151	2	3	0	0	0
2	3	1114	m	1966	Gruppenpraxis	SUB	1	22.0658	2010-03-08	2017-06-30	48	50	52	0	0	0	0	0	0.745205	0	0	0
2	2	1115	m	1957	Gruppenpraxis	SUB	1	28.6673	2010-03-16	2017-06-30	48	50	52	1	1	1	0	0	0.745205	0	0	0
2	4	1116	m	1956	Gruppenpraxis	SUB	1	20.9279	2010-03-29	2017-06-30	53	55	57	0	0	0	0.750685	2	3	0	0	0
2	3	1117	m	1966	Gruppenpraxis	SUB	1	22.0658	2010-04-01	2017-06-30	56	58	60	0	0	0	2.25205	2	3	0	0	0
2	2	1118	m	1957	Gruppenpraxis	SUB	1	28.6673	2010-04-06	2017-06-30	50	52	54	0	1	1	0	0	2.74795	0	0	0
2	2	1119	m	1957	Gruppenpraxis	SUB	1	28.6673	2010-04-08	2017-06-30	48	50	52	0	0	0	0	0	0.745205	0	0	0
2	2	1120	m	1957	Gruppenpraxis	SUB	17	28.6673	2010-04-16	2017-06-30	48	50	52	0	2	2	0	0	0.745205	0	0	0
2	2	1121	m	1957	Gruppenpraxis	SUB	28	28.6673	2010-04-23	2017-06-30	49	51	53	0	1	1	0	0	1.74795	0	0	0
2	3	1122	m	1966	Gruppenpraxis	SUB	5	22.0658	2010-04-27	2017-06-30	52	54	56	0	2	2	0	1.74795	3	0	0	0
2	2	1123	m	1957	Gruppenpraxis	SUB	13	28.6673	2010-05-07	2017-06-30	53	55	57	0	1	1	0.750685	2	3	0	0	0
2	4	1124	m	1956	Gruppenpraxis	SUB	1	20.9279	2010-05-07	2017-06-30	56	58	60	0	1	1	2.15342	2	3	0	0	0
2	2	1125	m	1957	Gruppenpraxis	SUB	1	28.6673	2010-05-29	2017-06-30	56	58	60	0	0	0	2.09315	2	3	0	0	0
2	3	1126	m	1966	Gruppenpraxis	SUB	1	22.0658	2010-06-06	2017-06-30	56	58	60	0	1	1	2.07123	2	3	0	0	0
2	3	1127	m	1966	Gruppenpraxis	SUB	1	22.0658	2010-06-06	2017-06-30	67	69	71	0	0	0	2.07123	2	3	0	0	0
2	4	1128	m	1956	Gruppenpraxis	SUB	6	20.9279	2010-07-06	2017-06-30	69	71	73	0	2	2	1.98904	2	2.25479	0	0	0
2	3	1129	m	1966	Gruppenpraxis	SUB	2	22.0658	2010-07-21	2017-06-30	61	63	65	0	0	0	1.94795	2	3	0	0	0
2	3	1130	m	1966	Gruppenpraxis	SUB	1	22.0658	2010-07-02	2017-06-30	64	66	68	0	1	1	2	2	3	0	0	0
2	3	1131	m	1966	Gruppenpraxis	SUB	1	22.0658	2010-07-13	2017-06-30	50	52	54	0	0	0	0	0	2.74795	0	0	0
2	3	1132	m	1966	Gruppenpraxis	SUB	1	22.0658	2010-08-01	2017-06-30	67	69	71	0	0	0	1.91781	2	3	0	0	0
2	3	1133	m	1966	Gruppenpraxis	SUB	10	22.0658	2013-02-06	2017-06-30	52	54	56	0	0	2	0	1.39726	3	0	0	0
2	3	1134	m	1966	Gruppenpraxis	SUB	50	22.0658	2010-08-25	2013-01-23	69	71	73	0	1	4	1.85205	0.564384	0	0	0	0
2	2	1135	m	1957	Gruppenpraxis	SUB	2	28.6673	2010-08-28	2017-06-30	66	68	70	0	3	3	1.84384	2	3	0	0	0
2	2	1136	m	1957	Gruppenpraxis	SUB	2	28.6673	2010-08-28	2017-06-30	52	54	56	0	0	0	0	1.74795	3	0	0	0
2	2	1137	m	1957	Gruppenpraxis	SUB	13	28.6673	2010-11-01	2011-12-05	59	61	63	0	1	1	1.09315	0	0	0	0	0
2	2	1138	m	1957	Gruppenpraxis	SUB	1	28.6673	2010-12-01	2017-06-30	60	62	64	0	0	0	1.58356	2	3	0	0	0
2	2	1139	m	1957	Gruppenpraxis	SUB	18	28.6673	2011-02-18	2017-06-30	50	52	54	0	1	1	0	0	2.74795	0	0	0
2	3	1140	m	1966	Gruppenpraxis	SUB	26	22.0658	2015-06-26	2017-06-30	59	61	63	0	0	0	0	0	2.0137	0	0	0
2	3	1141	m	1966	Gruppenpraxis	SUB	1	22.0658	2013-12-03	2017-06-30	64	66	68	0	0	3	0	0.575342	3	0	0	0
2	2	1142	m	1957	Gruppenpraxis	SUB	1	28.6673	2011-04-07	2017-06-30	60	62	64	0	1	1	1.23562	2	3	0	0	0
2	2	1143	m	1957	Gruppenpraxis	SUB	2	28.6673	2014-07-16	2017-06-30	51	53	55	0	0	0	0	0	2.9589	0	0	0
2	2	1144	m	1957	Gruppenpraxis	SUB	1	28.6673	2011-06-29	2017-06-30	50	52	54	0	0	0	0	0	2.74795	0	0	0
2	2	1145	m	1957	Gruppenpraxis	SUB	123	28.6673	2011-05-02	2017-06-30	72	74	76	0	2	5	1.16712	1.25205	0	0	0	0
2	2	1146	m	1957	Gruppenpraxis	SUB	1	28.6673	2011-07-14	2017-06-30	49	51	53	0	0	0	0	0	1.74795	0	0	0
2	3	1147	m	1966	Gruppenpraxis	SUB	3	22.0658	2014-08-19	2017-06-30	66	68	70	0	0	0	0	0	2.86575	0	0	0
2	2	1148	m	1957	Gruppenpraxis	SUB	1	28.6673	2011-09-04	2017-06-30	51	53	55	0	0	0	0	0.747945	3	0	0	0
2	2	1149	m	1957	Gruppenpraxis	SUB	7	28.6673	2014-01-08	2017-06-30	66	68	70	0	0	1	0	0.476712	3	0	0	0
2	2	1150	m	1957	Gruppenpraxis	SUB	3	28.6673	2011-11-04	2017-06-30	59	61	63	0	1	1	0.657534	2	3	0	0	0
2	2	1151	m	1957	Gruppenpraxis	SUB	1	28.6673	2011-11-14	2017-06-30	69	71	73	0	0	0	0.630137	2	2.25479	0	0	0
2	2	1152	m	1957	Gruppenpraxis	SUB	1	28.6673	2011-12-08	2017-06-30	50	52	54	0	0	0	0	0	2.74795	0	0	0
2	2	1153	m	1957	Gruppenpraxis	SUB	34	28.6673	2014-10-10	2017-06-30	52	54	56	0	0	0	0	0	2.72329	0	0	0
2	2	1154	m	1957	Gruppenpraxis	SUB	2	28.6673	2013-01-16	2017-06-30	49	51	53	0	0	0	0	0	1.74795	0	0	0
2	2	1155	m	1957	Gruppenpraxis	SUB	3	28.6673	2015-06-15	2017-06-30	48	50	52	0	0	0	0	0	0.745205	0	0	0
2	3	1156	m	1966	Gruppenpraxis	SUB	4	22.0658	2013-12-20	2017-06-30	67	69	71	0	0	0	0	0.528767	3	0	0	0
2	2	1157	m	1957	Gruppenpraxis	SUB	8	28.6673	2012-06-27	2017-06-30	59	61	63	0	0	1	0.0109589	2	3	0	0	0
2	2	1158	m	1957	Gruppenpraxis	SUB	1	28.6673	2015-09-08	2017-06-30	51	53	55	0	0	0	0	0	1.81096	0	0	0
2	2	1159	m	1957	Gruppenpraxis	SUB	3	28.6673	2012-08-15	2017-06-30	50	52	54	0	0	0	0	0	2.74795	0	0	0
2	2	1160	m	1957	Gruppenpraxis	SUB	5	28.6673	2012-09-12	2016-09-19	54	56	58	0	0	0	0	1.8	2.22192	0	0	0
2	2	1161	m	1957	Gruppenpraxis	SUB	46	28.6673	2012-10-22	2015-08-10	51	53	55	0	0	4	0	0.747945	1.10959	0	0	0
2	3	1162	m	1966	Gruppenpraxis	SUB	14	22.0658	2013-11-13	2017-06-30	52	54	56	0	0	4	0	0.630137	3	0	0	0
2	2	1163	m	1957	Gruppenpraxis	SUB	4	28.6673	2012-10-31	2017-06-30	52	54	56	0	0	1	0	1.66575	3	0	0	0
2	2	1164	m	1957	Gruppenpraxis	SUB	1	28.6673	2013-01-07	2017-06-30	55	57	59	0	0	1	0	1.47945	3	0	0	0
2	2	1165	m	1957	Gruppenpraxis	SUB	1	28.6673	2012-11-23	2017-06-30	59	61	63	0	0	0	0	1.60274	3	0	0	0
2	2	1166	m	1957	Gruppenpraxis	SUB	15	28.6673	2012-12-11	2017-06-30	53	55	57	0	0	0	0	1.55342	3	0	0	0
2	2	1167	m	1957	Gruppenpraxis	SUB	9	28.6673	2013-02-08	2017-06-30	60	62	64	0	0	2	0	1.39178	3	0	0	0
2	2	1168	m	1957	Gruppenpraxis	SUB	1	28.6673	2012-12-14	2017-06-30	67	69	71	0	0	2	0	1.54521	3	0	0	0
2	2	1169	m	1957	Gruppenpraxis	SUB	2	28.6673	2012-12-21	2017-06-30	49	51	53	0	0	0	0	0	1.74795	0	0	0
2	2	1170	m	1957	Gruppenpraxis	SUB	4	28.6673	2012-12-21	2017-06-30	59	61	63	0	0	2	0	1.52603	3	0	0	0
2	3	1171	m	1966	Gruppenpraxis	SUB	35	22.0658	2013-11-12	2017-06-30	66	68	70	0	0	2	0	0.632877	3	0	0	0
2	2	1172	m	1957	Gruppenpraxis	SUB	1	28.6673	2013-01-13	2017-06-30	70	72	74	0	0	1	0	1.46301	1.25205	0	0	0
2	2	1173	m	1957	Gruppenpraxis	SUB	2	28.6673	2013-01-13	2017-06-30	67	69	71	0	0	0	0	1.46301	3	0	0	0
2	3	1174	m	1966	Gruppenpraxis	SUB	1	22.0658	2013-02-01	2017-06-30	71	73	75	0	0	0	0	1.41096	0.252055	0	0	0
2	2	1175	m	1957	Gruppenpraxis	SUB	1	28.6673	2013-02-07	2017-06-30	60	62	64	0	0	0	0	1.39452	3	0	0	0
2	2	1176	m	1957	Gruppenpraxis	SUB	1	28.6673	2013-02-07	2017-06-30	48	50	52	0	0	1	0	0	0.745205	0	0	0
2	2	1177	m	1957	Gruppenpraxis	SUB	1	28.6673	2013-02-07	2017-06-30	50	52	54	0	0	0	0	0	2.74795	0	0	0
2	3	1178	m	1966	Gruppenpraxis	SUB	1	22.0658	2013-02-21	2017-06-30	50	52	54	0	0	0	0	0	2.74795	0	0	0
2	2	1179	m	1957	Gruppenpraxis	SUB	22	28.6673	2013-02-25	2017-06-30	56	58	60	0	0	2	0	1.34521	3	0	0	0
2	2	1180	m	1957	Gruppenpraxis	SUB	1	28.6673	2013-02-25	2017-06-30	69	71	73	0	0	0	0	1.34521	2.25479	0	0	0
2	2	1181	m	1957	Gruppenpraxis	SUB	1	28.6673	2013-04-04	2017-06-30	63	65	67	0	0	0	0	1.2411	3	0	0	0
2	2	1182	m	1957	Gruppenpraxis	SUB	9	28.6673	2014-01-13	2017-06-30	53	55	57	0	0	1	0	0.463014	3	0	0	0
2	3	1183	m	1966	Gruppenpraxis	SUB	3	22.0658	2013-04-16	2017-06-30	66	68	70	0	0	0	0	1.20822	3	0	0	0
2	2	1184	m	1957	Gruppenpraxis	SUB	21	28.6673	2013-12-24	2017-06-30	53	55	57	0	0	0	0	0.517808	3	0	0	0
2	3	1185	m	1966	Gruppenpraxis	SUB	1	22.0658	2013-11-11	2017-06-30	48	50	52	0	0	0	0	0	0.745205	0	0	0
2	3	1186	m	1966	Gruppenpraxis	SUB	17	22.0658	2014-01-08	2017-06-30	53	55	57	0	0	0	0	0.476712	3	0	0	0
2	3	1187	m	1966	Gruppenpraxis	SUB	5	22.0658	2014-09-22	2017-06-30	59	61	63	0	0	0	0	0	2.7726	0	0	0
2	3	1188	m	1966	Gruppenpraxis	SUB	8	22.0658	2013-11-20	2015-07-09	62	64	66	0	0	4	0	0.610959	1.02192	0	0	0
2	3	1189	m	1966	Gruppenpraxis	SUB	1	22.0658	2013-12-09	2017-06-30	50	52	54	0	0	0	0	0	2.74795	0	0	0
2	2	1190	m	1957	Gruppenpraxis	SUB	30	28.6673	2014-02-17	2017-06-30	53	55	57	0	0	2	0	0.367123	3	0	0	0
2	2	1191	m	1957	Gruppenpraxis	SUB	11	28.6673	2013-11-28	2017-06-30	62	64	66	0	0	0	0	0.589041	3	0	0	0
2	2	1192	m	1957	Gruppenpraxis	SUB	76	28.6673	2013-12-02	2017-06-30	65	67	69	0	0	4	0	0.578082	3	0	0	0
2	2	1193	m	1957	Gruppenpraxis	SUB	31	28.6673	2013-12-02	2015-07-17	59	61	63	0	0	3	0	0.578082	1.04384	0	0	0
2	2	1194	m	1957	Gruppenpraxis	SUB	6	28.6673	2014-06-06	2017-06-30	54	56	58	0	0	1	0	0.0684932	3	0	0	0
2	3	1195	m	1966	Gruppenpraxis	SUB	1	22.0658	2014-08-19	2017-06-30	55	57	59	0	0	1	0	0	2.86575	0	0	0
2	3	1196	m	1966	Gruppenpraxis	SUB	7	22.0658	2014-01-22	2016-11-30	65	67	69	0	0	2	0	0.438356	2.41918	0	0	0
2	2	1197	m	1957	Gruppenpraxis	SUB	1	28.6673	2016-03-07	2017-06-30	69	71	73	0	0	0	0	0	0.569863	0	0	0
2	3	1198	m	1966	Gruppenpraxis	SUB	9	22.0658	2013-11-11	2017-06-30	49	51	53	0	0	1	0	0	1.74795	0	0	0
2	2	1199	m	1957	Gruppenpraxis	SUB	1	28.6673	2013-11-29	2017-06-30	56	58	60	0	0	0	0	0.586301	3	0	0	0
2	2	1200	m	1957	Gruppenpraxis	SUB	1	28.6673	2014-01-30	2017-06-30	54	56	58	0	0	0	0	0.416438	3	0	0	0
2	3	1201	m	1966	Gruppenpraxis	SUB	15	22.0658	2013-12-20	2017-06-30	53	55	57	0	0	1	0	0.528767	3	0	0	0
2	3	1202	m	1966	Gruppenpraxis	SUB	1	22.0658	2013-12-30	2017-06-30	63	65	67	0	0	0	0	0.50137	3	0	0	0
2	3	1203	m	1966	Gruppenpraxis	SUB	2	22.0658	2013-12-31	2017-06-30	51	53	55	0	0	0	0	0.49863	3	0	0	0
2	3	1204	m	1966	Gruppenpraxis	SUB	2	22.0658	2013-12-31	2017-06-30	53	55	57	0	0	0	0	0.49863	3	0	0	0
2	2	1205	m	1957	Gruppenpraxis	SUB	1	28.6673	2013-12-31	2017-06-30	63	65	67	0	0	0	0	0.49863	3	0	0	0
2	3	1206	m	1966	Gruppenpraxis	SUB	28	22.0658	2014-01-20	2016-11-16	59	61	63	0	0	1	0	0.443836	2.38082	0	0	0
2	3	1207	m	1966	Gruppenpraxis	SUB	6	22.0658	2014-10-07	2017-06-30	50	52	54	0	0	0	0	0	2.73151	0	0	0
2	2	1208	m	1957	Gruppenpraxis	SUB	1	28.6673	2014-01-30	2017-06-30	61	63	65	0	0	0	0	0.416438	3	0	0	0
2	3	1209	m	1966	Gruppenpraxis	SUB	1	22.0658	2014-02-01	2017-06-30	50	52	54	0	0	0	0	0	2.74795	0	0	0
2	3	1210	m	1966	Gruppenpraxis	SUB	1	22.0658	2014-02-08	2017-06-30	52	54	56	0	0	0	0	0.391781	3	0	0	0
2	3	1211	m	1966	Gruppenpraxis	SUB	1	22.0658	2014-02-08	2017-06-30	56	58	60	0	0	0	0	0.391781	3	0	0	0
2	3	1212	m	1966	Gruppenpraxis	SUB	2	22.0658	2014-02-23	2017-06-30	56	58	60	0	0	0	0	0.350685	3	0	0	0
2	3	1213	m	1966	Gruppenpraxis	SUB	1	22.0658	2014-03-07	2017-06-30	49	51	53	0	0	0	0	0	1.74795	0	0	0
2	3	1214	m	1966	Gruppenpraxis	SUB	46	22.0658	2014-03-19	2017-06-30	70	72	74	0	0	1	0	0.284932	1.25205	0	0	0
2	2	1215	m	1957	Gruppenpraxis	SUB	1	28.6673	2014-04-27	2017-06-30	64	66	68	0	0	0	0	0.178082	3	0	0	0
2	3	1216	m	1966	Gruppenpraxis	SUB	1	22.0658	2014-04-01	2017-06-30	55	57	59	0	0	0	0	0.249315	3	0	0	0
2	3	1217	m	1966	Gruppenpraxis	SUB	2	22.0658	2014-04-08	2017-06-30	53	55	57	0	0	0	0	0.230137	3	0	0	0
2	3	1218	m	1966	Gruppenpraxis	SUB	6	22.0658	2014-04-25	2017-06-30	53	55	57	0	0	0	0	0.183562	3	0	0	0
2	2	1219	m	1957	Gruppenpraxis	SUB	20	28.6673	2014-05-02	2017-06-30	50	52	54	0	0	0	0	0	2.74795	0	0	0
2	3	1220	m	1966	Gruppenpraxis	SUB	5	22.0658	2014-05-10	2017-06-30	62	64	66	0	0	0	0	0.142466	3	0	0	0
2	3	1221	m	1966	Gruppenpraxis	SUB	1	22.0658	2014-07-08	2017-06-30	55	57	59	0	0	0	0	0	2.98082	0	0	0
2	2	1222	m	1957	Gruppenpraxis	SUB	49	28.6673	2014-06-03	2017-06-30	70	72	74	0	0	6	0	0.0767123	1.25205	0	0	0
2	2	1223	m	1957	Gruppenpraxis	SUB	3	28.6673	2014-07-08	2017-06-30	48	50	52	0	0	0	0	0	0.745205	0	0	0
2	3	1224	m	1966	Gruppenpraxis	SUB	1	22.0658	2015-04-10	2017-06-30	69	71	73	0	0	0	0	0	1.47945	0	0	0
2	3	1225	m	1966	Gruppenpraxis	SUB	1	22.0658	2014-07-05	2017-06-30	64	66	68	0	0	0	0	0	2.98904	0	0	0
2	3	1226	m	1966	Gruppenpraxis	SUB	1	22.0658	2014-07-05	2017-06-30	55	57	59	0	0	0	0	0	2.98904	0	0	0
2	3	1227	m	1966	Gruppenpraxis	SUB	1	22.0658	2014-07-14	2017-06-30	56	58	60	0	0	0	0	0	2.96438	0	0	0
2	3	1228	m	1966	Gruppenpraxis	SUB	2	22.0658	2014-07-15	2017-06-30	48	50	52	0	0	0	0	0	0.745205	0	0	0
2	3	1229	m	1966	Gruppenpraxis	SUB	14	22.0658	2014-07-15	2017-06-30	68	70	72	0	0	0	0	0	2.96164	0	0	0
2	3	1230	m	1966	Gruppenpraxis	SUB	1	22.0658	2014-08-08	2017-06-30	68	70	72	0	0	0	0	0	2.89589	0	0	0
2	3	1231	m	1966	Gruppenpraxis	SUB	4	22.0658	2016-07-11	2017-06-30	49	51	53	0	0	0	0	0	0.969863	0	0	0
2	3	1232	m	1966	Gruppenpraxis	SUB	3	22.0658	2015-03-11	2017-06-30	48	50	52	0	0	0	0	0	0.745205	0	0	0
2	3	1233	m	1966	Gruppenpraxis	SUB	1	22.0658	2014-08-22	2017-06-30	49	51	53	0	0	0	0	0	1.74795	0	0	0
2	3	1234	m	1966	Gruppenpraxis	SUB	2	22.0658	2014-09-01	2017-06-30	55	57	59	0	0	0	0	0	2.83014	0	0	0
2	3	1235	m	1966	Gruppenpraxis	SUB	1	22.0658	2014-09-13	2017-06-30	48	50	52	0	0	0	0	0	0.745205	0	0	0
2	3	1236	m	1966	Gruppenpraxis	SUB	1	22.0658	2014-09-16	2017-06-30	52	54	56	0	0	0	0	0	2.78904	0	0	0
2	2	1237	m	1957	Gruppenpraxis	SUB	6	28.6673	2014-11-19	2017-06-30	51	53	55	0	0	0	0	0	2.6137	0	0	0
2	2	1238	m	1957	Gruppenpraxis	SUB	55	28.6673	2014-10-03	2017-06-30	50	52	54	0	0	0	0	0	2.74247	0	0	0
2	2	1239	m	1957	Gruppenpraxis	SUB	40	28.6673	2014-11-07	2017-06-30	56	58	60	0	0	0	0	0	2.64658	0	0	0
2	3	1240	m	1966	Gruppenpraxis	SUB	1	22.0658	2014-10-31	2017-06-30	59	61	63	0	0	0	0	0	2.66575	0	0	0
2	2	1241	m	1957	Gruppenpraxis	SUB	1	28.6673	2014-11-14	2017-06-30	50	52	54	0	0	0	0	0	2.6274	0	0	0
2	2	1242	m	1957	Gruppenpraxis	SUB	3	28.6673	2014-12-03	2017-06-30	56	58	60	0	0	0	0	0	2.57534	0	0	0
2	2	1243	m	1957	Gruppenpraxis	SUB	11	28.6673	2015-04-27	2016-08-16	55	57	59	0	0	0	0	0	1.30685	0	0	0
2	2	1244	m	1957	Gruppenpraxis	SUB	1	28.6673	2014-11-26	2017-06-30	53	55	57	0	0	0	0	0	2.59452	0	0	0
2	3	1245	m	1966	Gruppenpraxis	SUB	1	22.0658	2016-08-19	2017-06-30	53	55	57	0	0	0	0	0	0.863014	0	0	0
2	2	1246	m	1957	Gruppenpraxis	SUB	3	28.6673	2015-05-11	2017-06-30	62	64	66	0	0	0	0	0	2.13973	0	0	0
2	2	1247	m	1957	Gruppenpraxis	SUB	2	28.6673	2015-01-14	2017-06-30	69	71	73	0	0	0	0	0	1.71507	0	0	0
2	2	1248	m	1957	Gruppenpraxis	SUB	2	28.6673	2016-05-27	2017-06-30	53	55	57	0	0	0	0	0	1.09315	0	0	0
2	2	1249	m	1957	Gruppenpraxis	SUB	3	28.6673	2015-10-20	2017-06-30	63	65	67	0	0	0	0	0	1.69589	0	0	0
2	3	1250	m	1966	Gruppenpraxis	SUB	1	22.0658	2015-02-06	2017-06-30	65	67	69	0	0	0	0	0	2.39726	0	0	0
2	2	1251	m	1957	Gruppenpraxis	SUB	3	28.6673	2017-03-29	2017-06-30	49	51	53	0	0	0	0	0	0.254795	0	0	0
2	2	1252	m	1957	Gruppenpraxis	SUB	1	28.6673	2016-02-16	2017-06-30	68	70	72	0	0	0	0	0	1.36986	0	0	0
2	2	1253	m	1957	Gruppenpraxis	SUB	9	28.6673	2016-04-30	2017-06-30	49	51	53	0	0	0	0	0	1.16712	0	0	0
2	2	1254	m	1957	Gruppenpraxis	SUB	7	28.6673	2015-05-11	2017-06-30	65	67	69	0	0	0	0	0	2.13973	0	0	0
2	3	1255	m	1966	Gruppenpraxis	SUB	1	22.0658	2015-03-08	2017-06-30	64	66	68	0	0	0	0	0	2.31507	0	0	0
2	2	1256	m	1957	Gruppenpraxis	SUB	3	28.6673	2015-12-08	2017-06-30	49	51	53	0	0	0	0	0	1.56164	0	0	0
2	2	1257	m	1957	Gruppenpraxis	SUB	1	28.6673	2015-03-30	2017-06-30	49	51	53	0	0	0	0	0	1.74795	0	0	0
2	2	1258	m	1957	Gruppenpraxis	SUB	1	28.6673	2015-04-07	2017-06-30	57	59	61	0	0	0	0	0	2.23288	0	0	0
2	2	1259	m	1957	Gruppenpraxis	SUB	4	28.6673	2015-04-10	2017-06-30	62	64	66	0	0	0	0	0	2.22466	0	0	0
2	2	1260	m	1957	Gruppenpraxis	SUB	5	28.6673	2015-06-17	2017-06-30	60	62	64	0	0	0	0	0	2.03836	0	0	0
2	3	1261	m	1966	Gruppenpraxis	SUB	1	22.0658	2015-04-17	2017-06-30	63	65	67	0	0	0	0	0	2.20548	0	0	0
2	2	1262	m	1957	Gruppenpraxis	SUB	10	28.6673	2015-08-04	2016-06-11	49	51	53	0	0	0	0	0	0.69589	0	0	0
2	2	1263	m	1957	Gruppenpraxis	SUB	2	28.6673	2015-04-26	2017-06-30	53	55	57	0	0	0	0	0	2.18082	0	0	0
2	2	1264	m	1957	Gruppenpraxis	SUB	1	28.6673	2015-05-01	2017-06-30	70	72	74	0	0	0	0	0	0.419178	0	0	0
2	2	1265	m	1957	Gruppenpraxis	SUB	1	28.6673	2015-05-12	2017-06-30	65	67	69	0	0	0	0	0	2.13699	0	0	0
2	2	1266	m	1957	Gruppenpraxis	SUB	1	28.6673	2015-06-02	2017-06-30	69	71	73	0	0	0	0	0	1.33425	0	0	0
2	2	1267	m	1957	Gruppenpraxis	SUB	3	28.6673	2015-06-03	2017-06-30	52	54	56	0	0	0	0	0	2.07671	0	0	0
2	2	1268	m	1957	Gruppenpraxis	SUB	1	28.6673	2015-06-29	2017-06-30	56	58	60	0	0	0	0	0	2.00548	0	0	0
2	2	1269	m	1957	Gruppenpraxis	SUB	7	28.6673	2015-06-29	2017-06-30	69	71	73	0	0	0	0	0	1.26027	0	0	0
2	2	1270	m	1957	Gruppenpraxis	SUB	1	28.6673	2015-06-23	2017-06-30	52	54	56	0	0	0	0	0	2.02192	0	0	0
2	2	1271	m	1957	Gruppenpraxis	SUB	2	28.6673	2015-06-24	2017-06-30	56	58	60	0	0	0	0	0	2.01918	0	0	0
2	2	1272	m	1957	Gruppenpraxis	SUB	2	28.6673	2015-06-26	2017-06-30	57	59	61	0	0	0	0	0	2.0137	0	0	0
2	2	1273	m	1957	Gruppenpraxis	SUB	1	28.6673	2015-07-01	2017-06-30	69	71	73	0	0	0	0	0	1.25479	0	0	0
2	2	1274	m	1957	Gruppenpraxis	SUB	1	28.6673	2015-06-29	2017-06-30	54	56	58	0	0	0	0	0	2.00548	0	0	0
2	2	1275	m	1957	Gruppenpraxis	SUB	2	28.6673	2015-06-29	2017-06-30	67	69	71	0	0	0	0	0	2.00548	0	0	0
2	2	1276	m	1957	Gruppenpraxis	SUB	1	28.6673	2015-07-01	2017-06-30	56	58	60	0	0	0	0	0	2	0	0	0
2	2	1277	m	1957	Gruppenpraxis	SUB	1	28.6673	2016-06-29	2017-06-30	54	56	58	0	0	0	0	0	1.00274	0	0	0
2	2	1278	m	1957	Gruppenpraxis	SUB	3	28.6673	2015-08-19	2017-06-30	49	51	53	0	0	0	0	0	1.74795	0	0	0
2	2	1279	m	1957	Gruppenpraxis	SUB	1	28.6673	2016-01-12	2017-06-30	68	70	72	0	0	0	0	0	1.46575	0	0	0
2	2	1280	m	1957	Gruppenpraxis	SUB	1	28.6673	2015-08-25	2017-06-30	67	69	71	0	0	0	0	0	1.84932	0	0	0
2	2	1281	m	1957	Gruppenpraxis	SUB	3	28.6673	2015-08-26	2017-06-30	52	54	56	0	0	0	0	0	1.84658	0	0	0
2	3	1282	m	1966	Gruppenpraxis	SUB	1	22.0658	2015-08-29	2017-06-30	48	50	52	0	0	0	0	0	0.745205	0	0	0
2	2	1283	m	1957	Gruppenpraxis	SUB	2	28.6673	2016-08-17	2017-06-30	50	52	54	0	0	0	0	0	0.868493	0	0	0
2	2	1284	m	1957	Gruppenpraxis	SUB	10	28.6673	2015-09-11	2017-06-30	55	57	59	0	0	0	0	0	1.80274	0	0	0
2	2	1285	m	1957	Gruppenpraxis	SUB	15	28.6673	2015-09-16	2017-06-30	49	51	53	0	0	0	0	0	1.74795	0	0	0
2	2	1286	m	1957	Gruppenpraxis	SUB	1	28.6673	2015-09-18	2017-06-30	65	67	69	0	0	0	0	0	1.78356	0	0	0
2	2	1287	m	1957	Gruppenpraxis	SUB	16	28.6673	2015-10-19	2017-06-30	57	59	61	0	0	0	0	0	1.69863	0	0	0
2	3	1288	m	1966	Gruppenpraxis	SUB	2	22.0658	2015-10-09	2017-06-30	56	58	60	0	0	0	0	0	1.72603	0	0	0
2	2	1289	m	1957	Gruppenpraxis	SUB	15	28.6673	2015-10-17	2017-06-30	50	52	54	0	0	0	0	0	1.70411	0	0	0
2	2	1290	m	1957	Gruppenpraxis	SUB	1	28.6673	2016-11-02	2017-06-30	55	57	59	0	0	0	0	0	0.657534	0	0	0
2	2	1291	m	1957	Gruppenpraxis	SUB	1	28.6673	2015-10-28	2017-06-30	56	58	60	0	0	0	0	0	1.67397	0	0	0
2	2	1292	m	1957	Gruppenpraxis	SUB	3	28.6673	2015-10-30	2017-06-30	57	59	61	0	0	0	0	0	1.66849	0	0	0
2	2	1293	m	1957	Gruppenpraxis	SUB	25	28.6673	2015-11-06	2017-06-30	56	58	60	0	0	0	0	0	1.64932	0	0	0
2	2	1294	m	1957	Gruppenpraxis	SUB	1	28.6673	2015-12-01	2017-06-30	49	51	53	0	0	0	0	0	1.58082	0	0	0
2	2	1295	m	1957	Gruppenpraxis	SUB	1	28.6673	2015-12-07	2017-06-30	67	69	71	0	0	0	0	0	1.56438	0	0	0
2	2	1296	m	1957	Gruppenpraxis	SUB	1	28.6673	2015-12-08	2017-06-30	68	70	72	0	0	0	0	0	1.56164	0	0	0
2	2	1297	m	1957	Gruppenpraxis	SUB	13	28.6673	2016-01-13	2017-06-30	52	54	56	0	0	0	0	0	1.46301	0	0	0
2	2	1298	m	1957	Gruppenpraxis	SUB	3	28.6673	2016-02-10	2017-06-30	51	53	55	0	0	0	0	0	1.3863	0	0	0
2	2	1299	m	1957	Gruppenpraxis	SUB	1	28.6673	2016-02-04	2017-06-30	54	56	58	0	0	0	0	0	1.40274	0	0	0
2	2	1300	m	1957	Gruppenpraxis	SUB	1	28.6673	2017-01-30	2017-06-30	50	52	54	0	0	0	0	0	0.413699	0	0	0
2	2	1301	m	1957	Gruppenpraxis	SUB	2	28.6673	2016-03-04	2017-06-30	69	71	73	0	0	0	0	0	0.578082	0	0	0
2	2	1302	m	1957	Gruppenpraxis	SUB	1	28.6673	2016-04-13	2017-06-30	51	53	55	0	0	0	0	0	1.2137	0	0	0
2	2	1303	m	1957	Gruppenpraxis	SUB	6	28.6673	2016-05-20	2017-06-30	52	54	56	0	0	0	0	0	1.11233	0	0	0
2	2	1304	m	1957	Gruppenpraxis	SUB	13	28.6673	2016-04-26	2017-06-30	62	64	66	0	0	0	0	0	1.17808	0	0	0
2	3	1305	m	1966	Gruppenpraxis	SUB	1	22.0658	2016-05-14	2017-06-30	48	50	52	0	0	0	0	0	0.745205	0	0	0
2	2	1306	m	1957	Gruppenpraxis	SUB	1	28.6673	2016-05-24	2017-06-30	63	65	67	0	0	0	0	0	1.10137	0	0	0
2	2	1307	m	1957	Gruppenpraxis	SUB	1	28.6673	2016-06-24	2017-06-30	50	52	54	0	0	0	0	0	1.01644	0	0	0
2	2	1308	m	1957	Gruppenpraxis	SUB	4	28.6673	2016-07-05	2017-06-30	48	50	52	0	0	0	0	0	0.745205	0	0	0
2	2	1309	m	1957	Gruppenpraxis	SUB	1	28.6673	2016-09-07	2017-06-30	64	66	68	0	0	0	0	0	0.810959	0	0	0
2	2	1310	m	1957	Gruppenpraxis	SUB	5	28.6673	2016-10-21	2017-06-30	66	68	70	0	0	0	0	0	0.690411	0	0	0
2	2	1311	m	1957	Gruppenpraxis	SUB	1	28.6673	2016-09-30	2017-06-30	60	62	64	0	0	0	0	0	0.747945	0	0	0
2	2	1312	m	1957	Gruppenpraxis	SUB	5	28.6673	2017-01-27	2017-06-30	68	70	72	0	0	0	0	0	0.421918	0	0	0
2	2	1313	m	1957	Gruppenpraxis	SUB	4	28.6673	2016-10-24	2017-06-30	66	68	70	0	0	0	0	0	0.682192	0	0	0
2	2	1314	m	1957	Gruppenpraxis	SUB	3	28.6673	2016-11-25	2017-06-30	48	50	52	0	0	0	0	0	0.594521	0	0	0
2	2	1315	m	1957	Gruppenpraxis	SUB	1	28.6673	2016-11-25	2017-06-30	50	52	54	0	0	0	0	0	0.594521	0	0	0
2	3	1316	m	1966	Gruppenpraxis	SUB	4	22.0658	2017-01-07	2017-06-30	48	50	52	0	0	0	0	0	0.476712	0	0	0
2	3	1317	m	1966	Gruppenpraxis	SUB	1	22.0658	2016-12-30	2017-06-30	65	67	69	0	0	0	0	0	0.49863	0	0	0
2	2	1318	m	1957	Gruppenpraxis	SUB	1	28.6673	2017-03-28	2017-06-30	54	56	58	0	0	0	0	0	0.257534	0	0	0
2	3	1319	m	1966	Gruppenpraxis	SUB	1	22.0658	2017-02-16	2017-06-30	65	67	69	0	0	0	0	0	0.367123	0	0	0
2	2	1320	m	1957	Gruppenpraxis	SUB	3	28.6673	2017-03-10	2017-06-30	52	54	56	0	0	0	0	0	0.306849	0	0	0
2	2	1321	m	1957	Gruppenpraxis	SUB	4	28.6673	2017-03-13	2017-06-30	52	54	56	0	0	0	0	0	0.29863	0	0	0
3	5	1322	m	1949	Doppelpraxis	OTHER	10	10.6597	2010-12-03	2017-06-30	53	55	57	0	5	5	0.750685	2	3	0	0	0
3	5	1323	m	1949	Doppelpraxis	OTHER	2	10.6597	2011-06-21	2017-06-30	66	68	70	0	0	0	1.03014	2	3	0	0	0
3	5	1324	m	1949	Doppelpraxis	OTHER	10	10.6597	2011-07-16	2017-06-30	51	53	55	0	1	2	0	0.747945	3	0	0	0
3	5	1325	m	1949	Doppelpraxis	OTHER	1	10.6597	2012-08-13	2017-06-30	50	52	54	0	0	0	0	0	2.74795	0	0	0
3	5	1326	m	1949	Doppelpraxis	OTHER	3	10.6597	2012-10-03	2017-06-30	63	65	67	0	0	0	0	1.74247	3	0	0	0
3	5	1327	m	1949	Doppelpraxis	OTHER	1	10.6597	2012-01-03	2017-06-30	64	66	68	0	0	0	0.493151	2	3	0	0	0
3	5	1328	m	1949	Doppelpraxis	OTHER	12	10.6597	2011-05-06	2011-12-15	67	69	71	0	3	3	0.610959	0	0	1	0	0
3	5	1329	m	1949	Doppelpraxis	OTHER	19	10.6597	2011-01-10	2017-06-30	70	72	74	0	4	4	1.47397	2	1.25205	0	0	0
3	5	1330	m	1949	Doppelpraxis	OTHER	5	10.6597	2011-12-15	2017-06-30	55	57	59	0	1	1	0.545205	2	3	0	0	0
3	5	1331	m	1949	Doppelpraxis	OTHER	9	10.6597	2011-02-26	2017-06-30	62	64	66	0	3	3	1.34521	2	3	0	0	0
3	5	1332	m	1949	Doppelpraxis	OTHER	1	10.6597	2012-05-03	2017-06-30	59	61	63	0	0	0	0.161644	2	3	0	0	0
3	5	1333	m	1949	Doppelpraxis	OTHER	6	10.6597	2011-01-07	2017-06-30	70	72	74	0	2	2	1.48219	2	1.25205	0	0	0
3	5	1334	m	1949	Doppelpraxis	OTHER	6	10.6597	2010-12-20	2017-06-30	68	70	72	0	0	0	1.53151	2	3	0	0	0
3	5	1335	m	1949	Doppelpraxis	OTHER	1	10.6597	2011-06-25	2017-06-30	63	65	67	0	0	0	1.01918	2	3	0	0	0
3	5	1336	m	1949	Doppelpraxis	OTHER	3	10.6597	2011-11-11	2017-06-30	56	58	60	0	2	2	0.638356	2	3	0	0	0
3	5	1337	m	1949	Doppelpraxis	OTHER	6	10.6597	2011-08-18	2017-06-30	59	61	63	0	1	1	0.871233	2	3	0	0	0
3	5	1338	m	1949	Doppelpraxis	OTHER	9	10.6597	2011-08-19	2017-06-30	50	52	54	0	1	2	0	0	2.74795	0	0	0
3	5	1339	m	1949	Doppelpraxis	OTHER	12	10.6597	2011-01-08	2017-06-30	54	56	58	0	4	4	1.47945	2	3	0	0	0
3	5	1340	m	1949	Doppelpraxis	OTHER	17	10.6597	2011-03-15	2017-06-30	71	73	75	0	1	1	1.29863	2	0.252055	0	0	0
3	5	1341	m	1949	Doppelpraxis	OTHER	6	10.6597	2011-01-29	2017-06-30	52	54	56	0	4	4	0	1.74795	3	0	0	0
3	5	1342	m	1949	Doppelpraxis	OTHER	4	10.6597	2011-06-20	2017-06-30	52	54	56	0	0	0	0	1.74795	3	0	0	0
3	5	1343	m	1949	Doppelpraxis	OTHER	25	10.6597	2010-12-18	2017-06-30	70	72	74	0	5	5	1.53699	2	1.25205	0	0	0
3	5	1344	m	1949	Doppelpraxis	OTHER	1	10.6597	2011-06-16	2017-06-30	60	62	64	0	1	1	1.04384	2	3	0	0	0
3	5	1345	m	1949	Doppelpraxis	OTHER	18	10.6597	2010-12-16	2017-06-30	70	72	74	0	4	4	1.54247	2	1.25205	0	0	0
3	5	1346	m	1949	Doppelpraxis	OTHER	2	10.6597	2012-01-26	2017-06-30	56	58	60	0	1	1	0.430137	2	3	0	0	0
3	5	1347	m	1949	Doppelpraxis	OTHER	1	10.6597	2010-12-31	2017-06-30	53	55	57	0	1	1	0.750685	2	3	0	0	0
3	5	1348	m	1949	Doppelpraxis	OTHER	2	10.6597	2011-11-10	2017-06-30	60	62	64	0	0	0	0.641096	2	3	0	0	0
3	5	1349	m	1949	Doppelpraxis	OTHER	1	10.6597	2011-10-22	2017-06-30	49	51	53	0	0	0	0	0	1.74795	0	0	0
3	5	1350	m	1949	Doppelpraxis	OTHER	22	10.6597	2010-12-20	2017-06-30	74	76	78	0	4	4	0.780822	0	0	0	0	0
3	5	1351	m	1949	Doppelpraxis	OTHER	12	10.6597	2011-02-25	2017-06-30	60	62	64	0	1	1	1.34795	2	3	0	0	0
3	5	1352	m	1949	Doppelpraxis	OTHER	1	10.6597	2011-09-29	2017-06-30	72	74	76	0	0	0	0.756164	1.25205	0	0	0	0
3	5	1353	m	1949	Doppelpraxis	OTHER	9	10.6597	2011-07-11	2017-06-30	53	55	57	0	0	0	0.750685	2	3	0	0	0
3	5	1354	m	1949	Doppelpraxis	OTHER	7	10.6597	2010-12-14	2017-06-30	48	50	52	0	3	3	0	0	0.745205	0	0	0
3	5	1355	m	1949	Doppelpraxis	OTHER	8	10.6597	2011-04-07	2011-11-24	66	68	70	0	3	4	0.632877	0	0	1	0	0
3	5	1356	m	1949	Doppelpraxis	OTHER	6	10.6597	2012-04-30	2017-06-30	57	59	61	0	1	1	0.169863	2	3	1	0	0
3	5	1357	m	1949	Doppelpraxis	OTHER	3	10.6597	2011-04-28	2017-06-30	50	52	54	0	0	0	0	0	2.74795	0	0	0
3	5	1358	m	1949	Doppelpraxis	OTHER	1	10.6597	2012-10-09	2017-06-30	70	72	74	0	0	0	0	1.72603	1.25205	0	0	0
3	5	1359	m	1949	Doppelpraxis	OTHER	1	10.6597	2011-11-11	2017-06-30	50	52	54	0	0	0	0	0	2.74795	0	0	0
3	5	1360	m	1949	Doppelpraxis	OTHER	1	10.6597	2012-10-05	2017-06-30	59	61	63	0	0	1	0	1.73699	3	0	0	0
3	5	1361	m	1949	Doppelpraxis	OTHER	1	10.6597	2011-08-13	2017-06-30	51	53	55	0	1	1	0	0.747945	3	0	0	0
3	5	1362	m	1949	Doppelpraxis	OTHER	2	10.6597	2011-04-19	2017-06-30	52	54	56	0	0	0	0	1.74795	3	0	0	0
3	5	1363	m	1949	Doppelpraxis	OTHER	3	10.6597	2012-02-25	2017-06-30	64	66	68	0	0	0	0.347945	2	3	0	0	0
3	5	1364	m	1949	Doppelpraxis	OTHER	4	10.6597	2011-04-16	2017-06-30	49	51	53	0	1	1	0	0	1.74795	0	0	0
3	5	1365	m	1949	Doppelpraxis	OTHER	1	10.6597	2012-10-08	2017-06-30	57	59	61	0	0	0	0	1.72877	3	0	0	0
3	5	1366	m	1949	Doppelpraxis	OTHER	25	10.6597	2010-12-21	2017-06-30	61	63	65	0	3	3	1.52877	2	3	0	0	0
3	5	1367	m	1949	Doppelpraxis	OTHER	1	10.6597	2012-12-07	2017-06-30	49	51	53	0	0	1	0	0	1.74795	0	0	0
3	5	1368	m	1949	Doppelpraxis	OTHER	2	10.6597	2012-04-05	2017-06-30	68	70	72	0	1	1	0.238356	2	3	0	0	0
3	5	1369	m	1949	Doppelpraxis	OTHER	1	10.6597	2011-02-26	2017-06-30	55	57	59	0	0	0	1.34521	2	3	0	0	0
3	5	1370	m	1949	Doppelpraxis	OTHER	2	10.6597	2010-12-30	2017-06-30	61	63	65	0	0	0	1.50411	2	3	0	0	0
3	5	1371	m	1949	Doppelpraxis	OTHER	13	10.6597	2011-02-14	2017-06-30	71	73	75	0	4	4	1.37808	2	0.252055	0	0	0
3	5	1372	m	1949	Doppelpraxis	OTHER	2	10.6597	2011-10-01	2017-06-30	61	63	65	0	1	1	0.750685	2	3	0	0	0
3	5	1373	m	1949	Doppelpraxis	OTHER	2	10.6597	2012-10-09	2017-06-30	57	59	61	0	0	0	0	1.72603	3	0	0	0
3	5	1374	m	1949	Doppelpraxis	OTHER	9	10.6597	2010-12-14	2017-06-30	58	60	62	0	4	4	1.54795	2	3	0	0	0
3	5	1375	m	1949	Doppelpraxis	OTHER	3	10.6597	2011-06-10	2017-06-30	65	67	69	0	0	0	1.06027	2	3	0	0	0
3	5	1376	m	1949	Doppelpraxis	OTHER	9	10.6597	2010-12-18	2017-06-30	48	50	52	0	2	2	0	0	0.745205	0	0	0
3	5	1377	m	1949	Doppelpraxis	OTHER	1	10.6597	2012-01-03	2017-06-30	71	73	75	0	0	0	0.493151	2	0.252055	0	0	0
3	5	1378	m	1949	Doppelpraxis	OTHER	21	10.6597	2011-01-03	2017-06-30	70	72	74	0	2	2	1.49315	2	1.25205	1	2	0
3	5	1379	m	1949	Doppelpraxis	OTHER	5	10.6597	2011-01-11	2017-06-30	53	55	57	0	2	2	0.750685	2	3	0	0	0
3	5	1380	m	1949	Doppelpraxis	OTHER	1	10.6597	2012-04-10	2017-06-30	72	74	76	0	1	1	0.224658	1.25205	0	0	0	0
3	5	1381	m	1949	Doppelpraxis	OTHER	24	10.6597	2010-12-13	2017-06-30	73	75	77	0	5	5	1.55068	0.252055	0	0	0	0
3	5	1382	m	1949	Doppelpraxis	OTHER	2	10.6597	2011-07-04	2017-06-30	53	55	57	0	1	1	0.750685	2	3	0	0	0
3	5	1383	m	1949	Doppelpraxis	OTHER	3	10.6597	2011-04-07	2017-06-30	62	64	66	0	1	1	1.23562	2	3	0	0	0
3	5	1384	m	1949	Doppelpraxis	OTHER	4	10.6597	2011-01-27	2017-06-30	60	62	64	0	1	1	1.4274	2	3	0	0	0
3	5	1385	m	1949	Doppelpraxis	OTHER	4	10.6597	2011-01-27	2017-06-30	54	56	58	0	2	2	1.4274	2	3	0	0	0
3	5	1386	m	1949	Doppelpraxis	OTHER	11	10.6597	2010-12-31	2017-06-30	73	75	77	0	4	4	1.50137	0.252055	0	0	0	0
3	5	1387	m	1949	Doppelpraxis	OTHER	1	10.6597	2011-04-29	2017-06-30	70	72	74	0	0	0	1.17534	2	1.25205	0	0	0
3	5	1388	m	1949	Doppelpraxis	OTHER	17	10.6597	2010-12-17	2017-06-30	70	72	74	0	6	6	1.53973	2	1.25205	0	0	0
3	5	1389	m	1949	Doppelpraxis	OTHER	12	10.6597	2011-01-20	2017-06-30	67	69	71	0	4	4	1.44658	2	3	1	0	0
3	5	1390	m	1949	Doppelpraxis	OTHER	3	10.6597	2011-10-24	2017-06-30	65	67	69	0	1	2	0.687671	2	3	0	0	0
3	5	1391	m	1949	Doppelpraxis	OTHER	2	10.6597	2011-04-26	2017-06-30	53	55	57	0	1	1	0.750685	2	3	0	0	0
3	5	1392	m	1949	Doppelpraxis	OTHER	22	10.6597	2011-01-25	2012-11-06	63	65	67	0	5	5	1.43288	0.350685	0	0	1	0
3	5	1393	m	1949	Doppelpraxis	OTHER	1	10.6597	2011-04-29	2017-06-30	69	71	73	0	0	0	1.17534	2	2.25479	0	0	0
3	5	1394	m	1949	Doppelpraxis	OTHER	7	10.6597	2011-10-25	2017-06-30	49	51	53	0	2	2	0	0	1.74795	0	0	0
3	5	1395	m	1949	Doppelpraxis	OTHER	11	10.6597	2011-02-07	2011-06-16	65	67	69	0	2	2	0.353425	0	0	0	0	0
3	5	1396	m	1949	Doppelpraxis	OTHER	11	10.6597	2011-06-09	2017-06-30	74	76	78	0	5	5	0.312329	0	0	0	0	0
3	5	1397	m	1949	Doppelpraxis	OTHER	1	10.6597	2012-06-15	2017-06-30	52	54	56	0	0	0	0	1.74795	3	0	0	0
3	5	1398	m	1949	Doppelpraxis	OTHER	2	10.6597	2011-06-06	2017-06-30	54	56	58	0	0	0	1.07123	2	3	0	0	0
3	5	1399	m	1949	Doppelpraxis	OTHER	8	10.6597	2011-02-01	2017-06-30	60	62	64	0	2	3	1.4137	2	3	1	0	0
3	5	1400	m	1949	Doppelpraxis	OTHER	5	10.6597	2012-01-12	2017-06-30	59	61	63	0	0	0	0.468493	2	3	0	0	0
3	5	1401	m	1949	Doppelpraxis	OTHER	1	10.6597	2011-06-03	2017-06-30	51	53	55	0	0	0	0	0.747945	3	0	0	0
3	5	1402	m	1949	Doppelpraxis	OTHER	1	10.6597	2010-12-13	2017-06-30	61	63	65	0	2	2	1.55068	2	3	0	0	0
3	5	1403	m	1949	Doppelpraxis	OTHER	2	10.6597	2012-06-12	2017-06-30	65	67	69	0	1	1	0.0520548	2	3	0	0	0
3	5	1404	m	1949	Doppelpraxis	OTHER	9	10.6597	2012-06-12	2017-06-30	57	59	61	0	1	1	0.0520548	2	3	0	0	0
3	5	1405	m	1949	Doppelpraxis	OTHER	3	10.6597	2011-06-14	2017-06-30	53	55	57	0	1	1	0.750685	2	3	0	0	0
3	5	1406	m	1949	Doppelpraxis	OTHER	6	10.6597	2011-12-19	2017-06-30	60	62	64	0	0	0	0.534247	2	3	0	0	0
3	5	1407	m	1949	Doppelpraxis	OTHER	2	10.6597	2012-01-03	2017-06-30	64	66	68	0	0	0	0.493151	2	3	0	0	0
3	5	1408	m	1949	Doppelpraxis	OTHER	1	10.6597	2011-04-18	2017-06-30	50	52	54	0	0	0	0	0	2.74795	0	0	0
3	5	1409	m	1949	Doppelpraxis	OTHER	16	10.6597	2011-01-13	2017-06-30	65	67	69	0	7	7	1.46575	2	3	0	0	0
3	5	1410	m	1949	Doppelpraxis	OTHER	9	10.6597	2011-01-21	2017-06-30	66	68	70	0	3	3	1.44384	2	3	0	0	0
3	5	1411	m	1949	Doppelpraxis	OTHER	8	10.6597	2011-01-08	2017-06-30	62	64	66	0	2	2	1.47945	2	3	0	0	0
3	5	1412	m	1949	Doppelpraxis	OTHER	6	10.6597	2011-01-22	2017-06-30	56	58	60	0	3	3	1.4411	2	3	1	0	0
3	5	1413	m	1949	Doppelpraxis	OTHER	3	10.6597	2011-05-06	2017-06-30	61	63	65	0	2	2	1.15616	2	3	0	0	0
3	5	1414	m	1949	Doppelpraxis	OTHER	2	10.6597	2011-01-14	2017-06-30	57	59	61	0	2	2	1.46301	2	3	1	0	0
3	5	1415	m	1949	Doppelpraxis	OTHER	6	10.6597	2011-03-01	2017-06-30	69	71	73	0	2	2	1.33699	2	2.25479	0	0	0
3	5	1416	m	1949	Doppelpraxis	OTHER	10	10.6597	2011-01-17	2017-06-30	70	72	74	0	4	4	1.45479	2	1.25205	0	0	0
3	5	1417	m	1949	Doppelpraxis	OTHER	2	10.6597	2012-06-21	2017-06-30	54	56	58	0	0	0	0.0273973	2	3	0	0	0
3	5	1418	m	1949	Doppelpraxis	OTHER	2	10.6597	2011-01-03	2017-06-30	49	51	53	0	1	1	0	0	1.74795	0	0	0
3	5	1419	m	1949	Doppelpraxis	OTHER	5	10.6597	2011-02-14	2012-02-01	54	56	58	0	2	2	0.964384	0	0	0	0	0
3	5	1420	m	1949	Doppelpraxis	OTHER	1	10.6597	2011-10-07	2017-06-30	52	54	56	0	0	0	0	1.74795	3	0	0	0
3	5	1421	m	1949	Doppelpraxis	OTHER	1	10.6597	2012-03-01	2017-06-30	54	56	58	0	0	0	0.334247	2	3	0	0	0
3	5	1422	m	1949	Doppelpraxis	OTHER	2	10.6597	2012-06-21	2017-06-30	53	55	57	0	1	1	0.0273973	2	3	0	0	0
3	5	1423	m	1949	Doppelpraxis	OTHER	4	10.6597	2012-02-13	2017-06-30	68	70	72	0	0	1	0.380822	2	3	0	0	0
3	5	1424	m	1949	Doppelpraxis	OTHER	5	10.6597	2011-09-15	2017-06-30	54	56	58	0	0	0	0.794521	2	3	0	0	0
3	5	1425	m	1949	Doppelpraxis	OTHER	9	10.6597	2010-12-09	2017-06-30	51	53	55	0	2	2	0	0.747945	3	0	0	0
3	5	1426	m	1949	Doppelpraxis	OTHER	2	10.6597	2011-08-04	2017-06-30	61	63	65	0	0	0	0.909589	2	3	0	0	0
3	5	1427	m	1949	Doppelpraxis	OTHER	1	10.6597	2011-06-17	2017-06-30	48	50	52	0	1	1	0	0	0.745205	0	0	0
3	5	1428	m	1949	Doppelpraxis	OTHER	4	10.6597	2011-06-06	2017-06-30	66	68	70	0	1	1	1.07123	2	3	0	0	0
3	5	1429	m	1949	Doppelpraxis	OTHER	3	10.6597	2011-03-03	2017-06-30	66	68	70	0	3	3	1.33151	2	3	0	0	0
3	5	1430	m	1949	Doppelpraxis	OTHER	5	10.6597	2011-01-25	2017-06-30	50	52	54	0	0	0	0	0	2.74795	0	0	0
3	5	1431	m	1949	Doppelpraxis	OTHER	2	10.6597	2011-06-20	2017-06-30	58	60	62	0	0	0	1.03288	2	3	0	0	0
3	5	1432	m	1949	Doppelpraxis	OTHER	3	10.6597	2011-06-14	2017-06-30	60	62	64	0	0	0	1.04932	2	3	0	0	0
3	5	1433	m	1949	Doppelpraxis	OTHER	11	10.6597	2011-01-10	2017-06-30	56	58	60	0	2	2	1.47397	2	3	0	0	0
3	5	1434	m	1949	Doppelpraxis	OTHER	1	10.6597	2012-11-05	2017-06-30	61	63	65	0	0	0	0	1.65205	3	0	0	0
3	5	1435	m	1949	Doppelpraxis	OTHER	1	10.6597	2012-10-03	2017-06-30	68	70	72	0	0	0	0	1.74247	3	0	0	0
3	5	1436	m	1949	Doppelpraxis	OTHER	10	10.6597	2011-05-30	2017-06-30	49	51	53	0	2	2	0	0	1.74795	0	0	0
3	5	1437	m	1949	Doppelpraxis	OTHER	7	10.6597	2011-07-09	2017-06-30	56	58	60	0	2	2	0.980822	2	3	0	0	0
3	5	1438	m	1949	Doppelpraxis	OTHER	25	10.6597	2011-01-21	2017-06-30	62	64	66	0	4	4	1.44384	2	3	0	0	0
3	5	1439	m	1949	Doppelpraxis	OTHER	3	10.6597	2011-06-17	2017-06-30	67	69	71	0	0	0	1.0411	2	3	0	0	0
3	5	1440	m	1949	Doppelpraxis	OTHER	4	10.6597	2011-02-24	2011-07-23	70	72	74	0	2	2	0.408219	0	0	0	0	0
3	5	1441	m	1949	Doppelpraxis	OTHER	10	10.6597	2011-02-04	2017-06-30	61	63	65	0	2	2	1.40548	2	3	0	0	0
3	5	1442	m	1949	Doppelpraxis	OTHER	2	10.6597	2011-09-22	2017-06-30	65	67	69	0	0	0	0.775342	2	3	0	0	0
3	5	1443	m	1949	Doppelpraxis	OTHER	2	10.6597	2012-06-08	2017-06-30	58	60	62	0	1	1	0.0630137	2	3	0	0	0
3	5	1444	m	1949	Doppelpraxis	OTHER	2	10.6597	2012-06-07	2017-06-30	55	57	59	0	0	0	0.0657534	2	3	0	0	0
3	5	1445	m	1949	Doppelpraxis	OTHER	1	10.6597	2012-06-16	2017-06-30	53	55	57	0	1	1	0.0410959	2	3	0	0	0
3	5	1446	m	1949	Doppelpraxis	OTHER	1	10.6597	2011-04-23	2017-06-30	61	63	65	0	1	1	1.19178	2	3	0	0	0
3	5	1447	m	1949	Doppelpraxis	OTHER	7	10.6597	2010-12-14	2017-06-30	56	58	60	0	2	2	1.54795	2	3	1	0	0
3	5	1448	m	1949	Doppelpraxis	OTHER	16	10.6597	2010-12-09	2011-04-16	55	57	59	0	1	2	0.350685	0	0	0	0	0
3	5	1449	m	1949	Doppelpraxis	OTHER	1	10.6597	2012-03-29	2017-06-30	57	59	61	0	0	0	0.257534	2	3	0	0	0
3	5	1450	m	1949	Doppelpraxis	OTHER	1	10.6597	2011-06-20	2017-06-30	56	58	60	0	1	1	1.03288	2	3	0	0	0
3	5	1451	m	1949	Doppelpraxis	OTHER	6	10.6597	2011-09-12	2017-06-30	61	63	65	0	2	2	0.80274	2	3	0	0	0
3	5	1452	m	1949	Doppelpraxis	OTHER	8	10.6597	2010-12-20	2017-06-30	55	57	59	0	2	2	1.53151	2	3	0	0	0
3	5	1453	m	1949	Doppelpraxis	OTHER	2	10.6597	2011-04-02	2017-06-30	65	67	69	0	1	1	1.24932	2	3	0	0	0
3	5	1454	m	1949	Doppelpraxis	OTHER	1	10.6597	2011-10-06	2017-06-30	64	66	68	0	0	0	0.736986	2	3	0	0	0
3	5	1455	m	1949	Doppelpraxis	OTHER	23	10.6597	2010-12-20	2017-06-30	69	71	73	0	4	4	1.53151	2	2.25479	1	0	0
3	5	1456	m	1949	Doppelpraxis	OTHER	1	10.6597	2011-02-05	2017-06-30	74	76	78	0	0	0	0.652055	0	0	0	0	0
3	5	1457	m	1949	Doppelpraxis	OTHER	13	10.6597	2010-12-30	2017-06-30	53	55	57	0	6	6	0.750685	2	3	0	0	0
3	5	1458	m	1949	Doppelpraxis	OTHER	1	10.6597	2012-01-30	2017-06-30	64	66	68	0	0	0	0.419178	2	3	0	0	0
3	5	1459	m	1949	Doppelpraxis	OTHER	1	10.6597	2012-02-03	2017-06-30	51	53	55	0	0	0	0	0.747945	3	0	0	0
3	5	1460	m	1949	Doppelpraxis	OTHER	2	10.6597	2012-07-12	2017-06-30	64	66	68	0	1	1	0	1.96986	3	0	0	0
3	5	1461	m	1949	Doppelpraxis	OTHER	18	10.6597	2010-12-17	2017-06-30	64	66	68	0	5	5	1.53973	2	3	0	0	0
3	5	1462	m	1949	Doppelpraxis	OTHER	3	10.6597	2011-06-17	2017-06-30	72	74	76	0	0	0	1.0411	1.25205	0	0	0	0
3	5	1463	m	1949	Doppelpraxis	OTHER	4	10.6597	2011-02-21	2017-06-30	65	67	69	0	2	2	1.3589	2	3	0	0	0
3	5	1464	m	1949	Doppelpraxis	OTHER	10	10.6597	2011-01-22	2017-06-30	49	51	53	0	2	2	0	0	1.74795	0	0	0
3	5	1465	m	1949	Doppelpraxis	OTHER	3	10.6597	2011-01-20	2017-06-30	49	51	53	0	1	1	0	0	1.74795	0	0	0
3	5	1466	m	1949	Doppelpraxis	OTHER	14	10.6597	2010-12-21	2017-06-30	49	51	53	0	2	2	0	0	1.74795	0	0	0
3	5	1467	m	1949	Doppelpraxis	OTHER	2	10.6597	2011-06-16	2017-06-30	54	56	58	0	1	1	1.04384	2	3	0	0	0
3	5	1468	m	1949	Doppelpraxis	OTHER	2	10.6597	2011-09-30	2017-06-30	68	70	72	0	0	0	0.753425	2	3	0	0	0
3	5	1469	m	1949	Doppelpraxis	OTHER	1	10.6597	2011-02-21	2017-06-30	61	63	65	0	0	0	1.3589	2	3	0	0	0
3	5	1470	m	1949	Doppelpraxis	OTHER	8	10.6597	2011-02-28	2012-05-29	62	64	66	0	1	1	1.24932	0	0	1	0	0
3	5	1471	m	1949	Doppelpraxis	OTHER	1	10.6597	2011-06-16	2017-06-30	70	72	74	0	1	1	1.04384	2	1.25205	0	0	0
3	5	1472	m	1949	Doppelpraxis	OTHER	2	10.6597	2010-12-14	2017-06-30	49	51	53	0	2	2	0	0	1.74795	0	0	0
3	5	1473	m	1949	Doppelpraxis	OTHER	4	10.6597	2011-01-31	2017-06-30	51	53	55	0	1	1	0	0.747945	3	0	0	0
3	5	1474	m	1949	Doppelpraxis	OTHER	4	10.6597	2012-01-07	2017-06-30	55	57	59	0	0	0	0.482192	2	3	0	0	0
3	5	1475	m	1949	Doppelpraxis	OTHER	1	10.6597	2010-12-21	2017-06-30	65	67	69	0	0	0	1.52877	2	3	0	0	0
3	5	1476	m	1949	Doppelpraxis	OTHER	20	10.6597	2011-01-31	2012-05-22	65	67	69	0	6	6	1.30685	0	0	0	0	0
3	5	1477	m	1949	Doppelpraxis	OTHER	6	10.6597	2011-02-07	2017-06-30	61	63	65	0	3	3	1.39726	2	3	0	0	0
3	5	1478	m	1949	Doppelpraxis	OTHER	13	10.6597	2011-01-17	2017-06-30	59	61	63	0	4	5	1.45479	2	3	0	0	0
3	5	1479	m	1949	Doppelpraxis	OTHER	1	10.6597	2011-02-21	2017-06-30	55	57	59	0	0	0	1.3589	2	3	0	0	0
3	5	1480	m	1949	Doppelpraxis	OTHER	1	10.6597	2011-04-23	2017-06-30	63	65	67	0	1	1	1.19178	2	3	0	0	0
3	5	1481	m	1949	Doppelpraxis	OTHER	1	10.6597	2011-06-10	2017-06-30	56	58	60	0	0	0	1.06027	2	3	0	0	0
3	5	1482	m	1949	Doppelpraxis	OTHER	1	10.6597	2011-06-18	2017-06-30	66	68	70	0	1	1	1.03836	2	3	0	0	0
3	5	1483	m	1949	Doppelpraxis	OTHER	2	10.6597	2011-07-14	2017-06-30	56	58	60	0	0	0	0.967123	2	3	0	0	0
3	5	1484	m	1949	Doppelpraxis	OTHER	3	10.6597	2011-07-14	2017-06-30	61	63	65	0	0	0	0.967123	2	3	0	0	0
3	5	1485	m	1949	Doppelpraxis	OTHER	1	10.6597	2011-07-30	2017-06-30	69	71	73	0	0	0	0.923288	2	2.25479	0	0	0
3	5	1486	m	1949	Doppelpraxis	OTHER	1	10.6597	2011-10-01	2017-06-30	48	50	52	0	0	0	0	0	0.745205	0	0	0
3	5	1487	m	1949	Doppelpraxis	OTHER	8	10.6597	2011-11-17	2017-06-30	63	65	67	0	3	4	0.621918	2	3	0	0	0
3	5	1488	m	1949	Doppelpraxis	OTHER	1	10.6597	2012-05-12	2017-06-30	61	63	65	0	0	0	0.136986	2	3	0	0	0
3	5	1489	m	1949	Doppelpraxis	OTHER	2	10.6597	2012-02-27	2017-06-30	64	66	68	0	0	0	0.342466	2	3	0	0	0
3	5	1490	m	1949	Doppelpraxis	OTHER	1	10.6597	2012-03-20	2017-06-30	48	50	52	0	1	1	0	0	0.745205	0	0	0
3	5	1491	m	1949	Doppelpraxis	OTHER	2	10.6597	2012-08-24	2017-06-30	64	66	68	0	4	4	0	1.85205	3	0	0	0
3	5	1492	m	1949	Doppelpraxis	OTHER	1	10.6597	2012-07-09	2017-06-30	52	54	56	0	0	0	0	1.74795	3	0	0	0
3	5	1493	m	1949	Doppelpraxis	OTHER	1	10.6597	2012-10-12	2017-06-30	66	68	70	0	0	0	0	1.71781	3	0	0	0
3	5	1494	m	1949	Doppelpraxis	OTHER	2	10.6597	2012-10-18	2017-06-30	55	57	59	0	0	1	0	1.70137	3	0	0	0
3	5	1495	m	1949	Doppelpraxis	OTHER	1	10.6597	2012-12-31	2017-06-30	60	62	64	0	0	0	0	1.49863	3	0	0	0
4	6	1496	m	1963	Doppelpraxis	SUB	49	23.8715	2011-03-23	2017-06-30	64	66	68	0	6	9	1.27671	2	3	1	1	2
4	6	1497	m	1963	Doppelpraxis	SUB	54	23.8715	2010-03-30	2017-06-30	71	73	75	0	3	6	2.25753	2	0.252055	1	1	0
4	6	1498	m	1963	Doppelpraxis	SUB	79	23.8715	2010-01-11	2017-06-30	72	74	76	3	11	14	2.47123	1.25205	0	0	0	0
4	6	1499	m	1963	Doppelpraxis	SUB	143	23.8715	2010-01-05	2017-06-30	62	64	66	4	9	9	2.48767	2	3	0	0	0
4	6	1500	m	1963	Doppelpraxis	SUB	79	23.8715	2010-08-18	2012-03-31	72	74	76	0	10	12	1.61918	0	0	1	0	0
4	6	1501	m	1963	Doppelpraxis	SUB	121	23.8715	2010-03-17	2016-04-08	73	75	77	2	8	10	2.29315	0.252055	0	0	0	0
4	6	1502	m	1963	Doppelpraxis	SUB	112	23.8715	2010-02-18	2017-06-30	75	77	79	3	10	17	0.616438	0	0	0	0	0
4	6	1503	m	1963	Doppelpraxis	SUB	117	23.8715	2010-01-27	2017-06-30	57	59	61	3	11	14	2.4274	2	3	0	0	0
4	6	1504	m	1963	Doppelpraxis	SUB	56	23.8715	2010-01-11	2011-04-06	75	77	79	2	6	10	0.720548	0	0	0	0	0
4	6	1505	m	1963	Doppelpraxis	SUB	28	23.8715	2010-03-05	2014-10-14	73	75	77	0	6	6	2.32603	0.252055	0	0	0	0
4	6	1506	m	1963	Doppelpraxis	SUB	55	23.8715	2010-01-25	2015-06-12	75	77	79	2	6	9	0.682192	0	0	0	0	0
4	6	1507	m	1963	Doppelpraxis	SUB	69	23.8715	2010-02-16	2017-06-30	67	69	71	6	11	13	2.3726	2	3	0	1	0
4	6	1508	m	1963	Doppelpraxis	SUB	94	23.8715	2010-06-15	2010-09-27	70	72	74	0	8	8	0.284932	0	0	1	0	0
4	6	1509	m	1963	Doppelpraxis	SUB	142	23.8715	2010-01-09	2011-06-01	56	58	60	1	5	9	1.39178	0	0	0	0	0
4	6	1510	m	1963	Doppelpraxis	SUB	313	23.8715	2010-01-06	2017-06-30	69	71	73	4	12	14	2.48493	2	2.25479	0	0	0
4	6	1511	m	1963	Doppelpraxis	SUB	164	23.8715	2010-01-08	2012-11-02	73	75	77	2	8	12	2.47945	0.252055	0	0	0	0
4	6	1512	m	1963	Doppelpraxis	SUB	38	23.8715	2010-11-10	2017-06-30	74	76	78	0	7	8	0.890411	0	0	0	0	0
4	6	1513	m	1963	Doppelpraxis	SUB	20	23.8715	2010-06-12	2013-12-24	71	73	75	0	4	4	2.05479	1.48219	0	0	0	0
4	6	1514	m	1963	Doppelpraxis	SUB	47	23.8715	2010-01-04	2017-06-30	67	69	71	2	6	6	2.49041	2	3	0	0	0
4	6	1515	m	1963	Doppelpraxis	SUB	129	23.8715	2010-02-03	2011-02-22	65	67	69	2	8	10	1.05205	0	0	1	0	0
4	6	1516	m	1963	Doppelpraxis	SUB	51	23.8715	2010-01-07	2017-06-30	55	57	59	4	6	8	2.48219	2	3	1	0	0
4	6	1517	m	1963	Doppelpraxis	SUB	25	23.8715	2010-12-10	2017-06-30	67	69	71	0	3	3	1.5589	2	3	2	0	0
4	6	1518	m	1963	Doppelpraxis	SUB	74	23.8715	2010-02-24	2015-05-04	68	70	72	4	11	16	2.35068	2	0.841096	0	0	0
4	6	1519	m	1963	Doppelpraxis	SUB	35	23.8715	2010-02-03	2010-11-05	72	74	76	1	7	8	0.753425	0	0	0	0	0
4	6	1520	m	1963	Doppelpraxis	SUB	49	23.8715	2010-01-05	2017-06-30	60	62	64	3	4	10	2.48767	2	3	1	1	2
4	6	1521	m	1963	Doppelpraxis	SUB	116	23.8715	2010-05-28	2010-12-23	75	77	79	0	14	15	0.345205	0	0	1	0	0
4	6	1522	m	1963	Doppelpraxis	SUB	22	23.8715	2010-03-08	2017-06-30	63	65	67	3	4	4	2.31781	2	3	0	0	0
4	6	1523	m	1963	Doppelpraxis	SUB	170	23.8715	2010-01-11	2017-06-30	75	77	79	5	14	19	0.720548	0	0	0	0	0
4	6	1524	m	1963	Doppelpraxis	SUB	62	23.8715	2010-06-07	2012-12-18	63	65	67	0	2	6	2.06849	0.465753	0	1	0	0
4	6	1525	m	1963	Doppelpraxis	SUB	84	23.8715	2010-03-01	2017-06-30	73	75	77	1	7	8	2.33699	0.252055	0	0	0	0
4	6	1526	m	1963	Doppelpraxis	SUB	28	23.8715	2010-08-27	2017-06-30	64	66	68	0	1	2	1.84658	2	3	0	0	0
4	6	1527	m	1963	Doppelpraxis	SUB	33	23.8715	2010-02-06	2017-06-30	70	72	74	1	3	4	2.4	2	1.25205	0	0	0
4	6	1528	m	1963	Doppelpraxis	SUB	67	23.8715	2010-02-05	2011-03-15	75	77	79	1	7	11	0.652055	0	0	0	0	0
4	6	1529	m	1963	Doppelpraxis	SUB	17	23.8715	2010-03-10	2010-11-08	74	76	78	0	4	4	0.665753	0	0	0	0	0
4	6	1530	m	1963	Doppelpraxis	SUB	229	23.8715	2010-01-05	2015-09-02	65	67	69	2	10	11	2.48767	2	1.1726	0	0	0
4	6	1531	m	1963	Doppelpraxis	SUB	49	23.8715	2010-03-18	2014-05-19	60	62	64	2	4	6	2.29041	1.88219	0	1	0	0
4	6	1532	m	1963	Doppelpraxis	SUB	1	23.8715	2014-05-23	2017-06-30	50	52	54	0	0	0	0	0	2.74795	0	0	0
4	6	1533	m	1963	Doppelpraxis	SUB	64	23.8715	2010-01-21	2013-08-27	64	66	68	4	5	7	2.44384	1.15616	0	0	0	0
4	6	1534	m	1963	Doppelpraxis	SUB	76	23.8715	2010-01-25	2014-01-27	60	62	64	1	4	7	2.43288	1.57534	0	1	0	0
4	6	1535	m	1963	Doppelpraxis	SUB	20	23.8715	2012-04-10	2016-04-08	64	66	68	0	1	1	0.224658	2	1.7726	0	0	0
4	6	1536	m	1963	Doppelpraxis	SUB	13	23.8715	2010-01-26	2010-09-18	75	77	79	3	7	7	0.643836	0	0	0	0	0
4	6	1537	m	1963	Doppelpraxis	SUB	56	23.8715	2010-02-19	2010-11-03	72	74	76	1	7	10	0.70411	0	0	0	0	0
4	6	1538	m	1963	Doppelpraxis	SUB	44	23.8715	2010-01-04	2015-07-08	50	52	54	0	0	0	0	0	0.767123	0	0	1
4	6	1539	m	1963	Doppelpraxis	SUB	44	23.8715	2010-02-01	2017-06-30	68	70	72	1	4	5	2.4137	2	3	0	0	0
4	6	1540	m	1963	Doppelpraxis	SUB	12	23.8715	2011-03-16	2017-06-30	71	73	75	0	1	1	1.29589	2	0.252055	0	0	0
4	6	1541	m	1963	Doppelpraxis	SUB	88	23.8715	2010-02-22	2016-12-01	71	73	75	5	8	10	2.35616	2	0.252055	0	1	0
4	6	1542	m	1963	Doppelpraxis	SUB	106	23.8715	2010-01-18	2011-09-27	62	64	66	4	15	17	1.69041	0	0	0	0	0
4	6	1543	m	1963	Doppelpraxis	SUB	16	23.8715	2011-02-18	2017-06-30	65	67	69	0	2	2	1.36712	2	3	0	0	0
4	6	1544	m	1963	Doppelpraxis	SUB	22	23.8715	2010-11-13	2017-06-30	48	50	52	0	4	4	0	0	0.745205	0	0	0
4	6	1545	m	1963	Doppelpraxis	SUB	26	23.8715	2010-03-09	2017-06-30	63	65	67	2	2	10	2.31507	2	3	0	0	0
4	6	1546	m	1963	Doppelpraxis	SUB	38	23.8715	2010-01-22	2017-06-30	75	77	79	1	2	2	0.690411	0	0	0	0	0
4	6	1547	m	1963	Doppelpraxis	SUB	20	23.8715	2010-09-01	2017-06-30	60	62	64	0	4	5	1.83288	2	3	1	1	0
4	6	1548	m	1963	Doppelpraxis	SUB	94	23.8715	2010-02-18	2011-01-14	73	75	77	0	5	7	0.90411	0	0	0	0	0
4	6	1549	m	1963	Doppelpraxis	SUB	73	23.8715	2010-05-26	2017-06-30	73	75	77	0	5	10	2.10137	0.252055	0	0	0	0
4	6	1550	m	1963	Doppelpraxis	SUB	34	23.8715	2010-11-22	2015-01-05	70	72	74	0	6	7	1.60822	2	0.515068	0	0	0
4	6	1551	m	1963	Doppelpraxis	SUB	3	23.8715	2010-12-13	2017-06-30	53	55	57	0	0	0	0.750685	2	3	0	0	0
4	6	1552	m	1963	Doppelpraxis	SUB	38	23.8715	2010-01-04	2014-04-07	65	67	69	1	7	11	2.49041	1.76712	0	1	0	0
4	6	1553	m	1963	Doppelpraxis	SUB	4	23.8715	2011-01-24	2017-06-30	63	65	67	0	1	1	1.43562	2	3	0	0	0
4	6	1554	m	1963	Doppelpraxis	SUB	59	23.8715	2010-03-10	2014-04-09	74	76	78	0	6	8	1.56164	0	0	0	0	0
4	6	1555	m	1963	Doppelpraxis	SUB	2	23.8715	2015-09-18	2017-06-30	55	57	59	0	0	0	0	0	1.78356	0	0	1
4	6	1556	m	1963	Doppelpraxis	SUB	2	23.8715	2014-06-20	2017-06-30	64	66	68	0	0	0	0	0.030137	3	0	0	0
4	6	1557	m	1963	Doppelpraxis	SUB	59	23.8715	2010-02-16	2017-06-30	71	73	75	3	8	8	2.3726	2	0.252055	1	1	0
4	6	1558	m	1963	Doppelpraxis	SUB	44	23.8715	2010-01-18	2017-06-30	68	70	72	1	6	7	2.45205	2	3	0	0	0
4	6	1559	m	1963	Doppelpraxis	SUB	24	23.8715	2011-06-29	2017-06-30	66	68	70	0	2	2	1.00822	2	3	0	1	1
4	6	1560	m	1963	Doppelpraxis	SUB	41	23.8715	2010-02-23	2017-06-30	51	53	55	1	2	4	0	0.747945	3	0	0	0
4	6	1561	m	1963	Doppelpraxis	SUB	48	23.8715	2010-03-12	2013-08-14	61	63	65	2	7	9	2.30685	1.12055	0	1	0	0
4	6	1562	m	1963	Doppelpraxis	SUB	23	23.8715	2010-02-22	2017-06-30	71	73	75	2	4	4	2.35616	2	0.252055	0	0	0
4	6	1563	m	1963	Doppelpraxis	SUB	142	23.8715	2010-02-04	2017-06-30	72	74	76	3	10	11	2.40548	1.25205	0	0	0	0
4	6	1564	m	1963	Doppelpraxis	SUB	69	23.8715	2010-02-27	2017-06-30	73	75	77	1	5	8	2.34247	0.252055	0	0	0	0
4	6	1565	m	1963	Doppelpraxis	SUB	38	23.8715	2010-01-22	2011-02-25	65	67	69	0	3	3	1.09315	0	0	1	0	0
4	6	1566	m	1963	Doppelpraxis	SUB	9	23.8715	2010-09-04	2017-06-30	65	67	69	0	5	5	1.82466	2	3	0	0	0
4	6	1567	m	1963	Doppelpraxis	SUB	1	23.8715	2014-10-24	2017-06-30	66	68	70	0	0	0	0	0	2.68493	0	0	0
4	6	1568	m	1963	Doppelpraxis	SUB	54	23.8715	2010-09-21	2017-06-30	73	75	77	0	0	1	1.77808	0.252055	0	0	0	0
4	6	1569	m	1963	Doppelpraxis	SUB	35	23.8715	2010-09-24	2011-03-28	74	76	78	0	2	6	0.506849	0	0	0	0	0
4	6	1570	m	1963	Doppelpraxis	SUB	14	23.8715	2012-06-26	2014-08-07	53	55	57	0	1	4	0.0136986	2	0.10137	0	0	0
4	6	1571	m	1963	Doppelpraxis	SUB	95	23.8715	2010-07-05	2017-06-30	67	69	71	0	7	9	1.99178	2	3	0	0	0
4	6	1572	m	1963	Doppelpraxis	SUB	23	23.8715	2010-07-28	2017-06-30	57	59	61	0	1	2	1.92877	2	3	0	0	0
4	6	1573	m	1963	Doppelpraxis	SUB	39	23.8715	2011-03-15	2017-06-30	50	52	54	0	3	4	0	0	2.74795	0	0	0
4	6	1574	m	1963	Doppelpraxis	SUB	25	23.8715	2012-05-30	2017-06-30	68	70	72	0	3	3	0.0876712	2	3	0	0	0
4	6	1575	m	1963	Doppelpraxis	SUB	24	23.8715	2011-08-25	2016-01-26	61	63	65	0	0	0	0.852055	2	1.5726	1	0	1
4	6	1576	m	1963	Doppelpraxis	SUB	23	23.8715	2010-08-10	2015-11-09	63	65	67	0	4	4	1.89315	2	1.3589	1	0	0
4	6	1577	m	1963	Doppelpraxis	SUB	92	23.8715	2010-01-19	2017-06-30	72	74	76	3	3	8	2.44932	1.25205	0	0	0	0
4	6	1578	m	1963	Doppelpraxis	SUB	38	23.8715	2010-02-01	2011-04-06	74	76	78	1	2	2	1.17534	0	0	0	0	0
4	6	1579	m	1963	Doppelpraxis	SUB	49	23.8715	2010-02-02	2017-06-30	71	73	75	0	3	5	2.41096	2	0.252055	0	0	0
4	6	1580	m	1963	Doppelpraxis	SUB	7	23.8715	2010-03-26	2017-06-30	71	73	75	1	4	4	2.26849	2	0.252055	0	0	0
4	6	1581	m	1963	Doppelpraxis	SUB	14	23.8715	2010-10-28	2017-06-30	54	56	58	0	1	2	1.67671	2	3	0	0	0
4	6	1582	m	1963	Doppelpraxis	SUB	1	23.8715	2017-02-20	2017-06-30	49	51	53	0	0	0	0	0	0.356164	0	0	0
4	6	1583	m	1963	Doppelpraxis	SUB	24	23.8715	2010-03-24	2013-04-22	66	68	70	1	3	8	2.27397	0.808219	0	1	0	0
4	6	1584	m	1963	Doppelpraxis	SUB	38	23.8715	2010-06-01	2017-06-30	67	69	71	0	6	6	2.08493	2	3	0	0	1
4	6	1585	m	1963	Doppelpraxis	SUB	4	23.8715	2011-04-15	2017-06-30	58	60	62	0	0	0	1.2137	2	3	0	0	0
4	6	1586	m	1963	Doppelpraxis	SUB	28	23.8715	2010-03-17	2017-06-30	74	76	78	2	10	10	1.54247	0	0	0	0	0
4	6	1587	m	1963	Doppelpraxis	SUB	33	23.8715	2012-03-02	2017-06-30	63	65	67	0	3	3	0.331507	2	3	0	0	1
4	6	1588	m	1963	Doppelpraxis	SUB	119	23.8715	2010-09-15	2012-11-23	64	66	68	0	12	17	1.79452	0.39726	0	0	0	0
4	6	1589	m	1963	Doppelpraxis	SUB	19	23.8715	2011-03-11	2017-06-30	53	55	57	0	1	1	0.750685	2	3	0	0	0
4	6	1590	m	1963	Doppelpraxis	SUB	69	23.8715	2013-07-08	2013-10-18	67	69	71	0	0	10	0	0.279452	0	0	0	0
4	6	1591	m	1963	Doppelpraxis	SUB	9	23.8715	2010-01-09	2017-06-30	49	51	53	2	3	3	0	0	1.74795	0	0	0
4	6	1592	m	1963	Doppelpraxis	SUB	11	23.8715	2014-10-20	2017-06-30	50	52	54	0	0	0	0	0	2.69589	0	0	0
4	6	1593	m	1963	Doppelpraxis	SUB	4	23.8715	2010-05-11	2017-06-30	67	69	71	0	1	1	2.14247	2	3	0	0	0
4	6	1594	m	1963	Doppelpraxis	SUB	53	23.8715	2010-03-01	2014-07-01	68	70	72	2	9	10	2.33699	2	0	1	0	0
4	6	1595	m	1963	Doppelpraxis	SUB	80	23.8715	2010-01-05	2017-06-30	73	75	77	1	7	10	2.48767	0.252055	0	0	0	0
4	6	1596	m	1963	Doppelpraxis	SUB	52	23.8715	2010-03-17	2017-04-27	74	76	78	0	1	4	1.54247	0	0	0	0	0
4	6	1597	m	1963	Doppelpraxis	SUB	24	23.8715	2010-03-03	2017-06-30	67	69	71	1	4	5	2.33151	2	3	0	0	0
4	6	1598	m	1963	Doppelpraxis	SUB	138	23.8715	2010-03-16	2017-06-30	75	77	79	2	3	7	0.545205	0	0	0	0	0
4	6	1599	m	1963	Doppelpraxis	SUB	32	23.8715	2010-01-06	2017-06-30	61	63	65	1	1	5	2.48493	2	3	0	0	0
4	6	1600	m	1963	Doppelpraxis	SUB	50	23.8715	2010-05-18	2014-01-27	73	75	77	0	4	6	2.12329	0.252055	0	0	0	0
4	6	1601	m	1963	Doppelpraxis	SUB	41	23.8715	2010-06-10	2016-06-17	67	69	71	0	0	3	2.06027	2	1.96438	0	0	1
4	6	1602	m	1963	Doppelpraxis	SUB	42	23.8715	2011-02-17	2016-07-11	69	71	73	0	4	5	1.36986	2	2.03014	0	0	0
4	6	1603	m	1963	Doppelpraxis	SUB	34	23.8715	2010-09-13	2013-09-06	75	77	79	0	5	9	0.0493151	0	0	0	0	0
4	6	1604	m	1963	Doppelpraxis	SUB	17	23.8715	2014-09-22	2015-03-10	50	52	54	0	0	0	0	0	0.438356	0	0	0
4	6	1605	m	1963	Doppelpraxis	SUB	11	23.8715	2010-03-15	2017-06-30	51	53	55	2	2	2	0	0.747945	3	0	0	0
4	6	1606	m	1963	Doppelpraxis	SUB	30	23.8715	2010-06-01	2017-06-30	52	54	56	0	5	5	0	1.74795	3	0	0	0
4	6	1607	m	1963	Doppelpraxis	SUB	49	23.8715	2010-04-21	2010-11-04	62	64	66	0	7	9	0.539726	0	0	0	0	0
4	6	1608	m	1963	Doppelpraxis	SUB	81	23.8715	2010-01-08	2011-05-04	57	59	61	3	8	9	1.31781	0	0	1	0	0
4	6	1609	m	1963	Doppelpraxis	SUB	1	23.8715	2011-02-23	2017-06-30	49	51	53	0	0	0	0	0	1.74795	0	0	0
4	6	1610	m	1963	Doppelpraxis	SUB	3	23.8715	2010-01-12	2017-06-30	64	66	68	0	0	0	2.46849	2	3	0	0	0
4	6	1611	m	1963	Doppelpraxis	SUB	25	23.8715	2010-01-29	2017-06-30	73	75	77	1	1	3	2.42192	0.252055	0	0	0	0
4	6	1612	m	1963	Doppelpraxis	SUB	73	23.8715	2010-08-17	2017-06-30	66	68	70	0	5	5	1.87397	2	3	0	0	0
4	6	1613	m	1963	Doppelpraxis	SUB	5	23.8715	2010-12-23	2017-06-30	50	52	54	0	0	1	0	0	2.74795	0	0	0
4	6	1614	m	1963	Doppelpraxis	SUB	54	23.8715	2011-02-08	2017-06-30	62	64	66	0	9	10	1.39452	2	3	0	0	2
4	6	1615	m	1963	Doppelpraxis	SUB	1	23.8715	2011-07-15	2017-06-30	74	76	78	0	1	1	0.213699	0	0	0	0	0
4	6	1616	m	1963	Doppelpraxis	SUB	69	23.8715	2010-01-26	2013-04-17	61	63	65	0	1	5	2.43014	0.794521	0	0	1	0
4	6	1617	m	1963	Doppelpraxis	SUB	35	23.8715	2010-04-06	2017-06-30	48	50	52	0	6	7	0	0	0.745205	0	0	0
4	6	1618	m	1963	Doppelpraxis	SUB	12	23.8715	2011-11-07	2017-06-30	52	54	56	0	2	5	0	1.74795	3	0	0	0
4	6	1619	m	1963	Doppelpraxis	SUB	53	23.8715	2010-08-24	2014-03-10	70	72	74	0	4	5	1.85479	1.69041	0	1	0	0
4	6	1620	m	1963	Doppelpraxis	SUB	4	23.8715	2014-09-15	2017-06-30	61	63	65	0	0	0	0	0	2.79178	0	0	0
4	6	1621	m	1963	Doppelpraxis	SUB	17	23.8715	2013-09-23	2014-08-26	58	60	62	0	0	1	0	0.769863	0.153425	0	1	0
4	6	1622	m	1963	Doppelpraxis	SUB	45	23.8715	2011-08-24	2017-06-30	73	75	77	0	3	8	0.854795	0.252055	0	0	0	0
4	6	1623	m	1963	Doppelpraxis	SUB	28	23.8715	2010-11-05	2017-06-30	59	61	63	0	4	4	1.65479	2	3	1	1	1
4	6	1624	m	1963	Doppelpraxis	SUB	11	23.8715	2010-02-01	2017-06-30	70	72	74	0	3	3	2.4137	2	1.25205	0	0	0
4	6	1625	m	1963	Doppelpraxis	SUB	48	23.8715	2010-08-12	2017-06-30	55	57	59	0	2	3	1.88767	2	3	0	1	0
4	6	1626	m	1963	Doppelpraxis	SUB	12	23.8715	2010-11-19	2016-07-08	52	54	56	0	1	1	0	1.74795	2.02192	0	0	0
4	6	1627	m	1963	Doppelpraxis	SUB	11	23.8715	2010-02-02	2013-03-14	67	69	71	1	1	4	2.41096	0.70137	0	1	0	0
4	6	1628	m	1963	Doppelpraxis	SUB	14	23.8715	2010-02-04	2017-06-30	50	52	54	0	0	0	0	0	2.74795	0	0	0
4	6	1629	m	1963	Doppelpraxis	SUB	54	23.8715	2010-01-27	2012-01-25	71	73	75	2	6	6	1.99452	0	0	1	0	0
4	6	1630	m	1963	Doppelpraxis	SUB	37	23.8715	2011-10-28	2017-06-30	63	65	67	0	1	3	0.676712	2	3	0	2	0
4	6	1631	m	1963	Doppelpraxis	SUB	49	23.8715	2010-05-07	2010-11-18	72	74	76	0	5	7	0.534247	0	0	0	0	0
4	6	1632	m	1963	Doppelpraxis	SUB	4	23.8715	2012-07-31	2017-06-30	49	51	53	0	1	1	0	0	1.74795	0	0	0
4	6	1633	m	1963	Doppelpraxis	SUB	26	23.8715	2011-11-16	2017-06-30	55	57	59	0	1	1	0.624658	2	3	0	0	0
4	6	1634	m	1963	Doppelpraxis	SUB	12	23.8715	2010-07-21	2017-06-30	51	53	55	0	1	1	0	0.747945	3	0	0	0
4	6	1635	m	1963	Doppelpraxis	SUB	37	23.8715	2010-06-02	2016-08-25	67	69	71	0	3	6	2.08219	2	2.15342	1	0	0
4	6	1636	m	1963	Doppelpraxis	SUB	1	23.8715	2013-08-28	2017-06-30	49	51	53	0	0	0	0	0	1.74795	0	0	0
4	6	1637	m	1963	Doppelpraxis	SUB	14	23.8715	2010-04-26	2017-06-30	52	54	56	0	5	5	0	1.74795	3	0	0	0
4	6	1638	m	1963	Doppelpraxis	SUB	98	23.8715	2010-03-04	2015-03-14	51	53	55	2	5	7	0	0.747945	0.70137	0	0	0
4	6	1639	m	1963	Doppelpraxis	SUB	29	23.8715	2010-02-15	2017-06-30	71	73	75	2	4	4	2.37534	2	0.252055	0	0	0
4	6	1640	m	1963	Doppelpraxis	SUB	18	23.8715	2010-01-06	2017-06-30	72	74	76	1	1	2	2.48493	1.25205	0	0	0	0
4	6	1641	m	1963	Doppelpraxis	SUB	3	23.8715	2011-01-24	2017-06-30	66	68	70	0	2	2	1.43562	2	3	0	0	0
4	6	1642	m	1963	Doppelpraxis	SUB	12	23.8715	2014-01-30	2017-06-30	51	53	55	0	0	0	0	0.416438	3	0	0	0
4	6	1643	m	1963	Doppelpraxis	SUB	11	23.8715	2010-03-02	2017-06-30	63	65	67	3	5	7	2.33425	2	3	0	0	0
4	6	1644	m	1963	Doppelpraxis	SUB	1	23.8715	2016-04-22	2017-06-30	59	61	63	0	0	0	0	0	1.18904	0	0	0
4	6	1645	m	1963	Doppelpraxis	SUB	1	23.8715	2011-08-19	2017-06-30	64	66	68	0	0	0	0.868493	2	3	0	0	0
4	6	1646	m	1963	Doppelpraxis	SUB	20	23.8715	2013-12-21	2017-06-30	55	57	59	0	0	3	0	0.526027	3	0	0	0
4	6	1647	m	1963	Doppelpraxis	SUB	73	23.8715	2010-02-03	2017-06-30	66	68	70	1	4	5	2.40822	2	3	1	0	0
4	6	1648	m	1963	Doppelpraxis	SUB	5	23.8715	2010-03-30	2017-06-30	69	71	73	0	0	0	2.25753	2	2.25479	1	0	0
4	6	1649	m	1963	Doppelpraxis	SUB	22	23.8715	2010-04-27	2017-06-30	59	61	63	0	3	3	2.18082	2	3	0	0	0
4	6	1650	m	1963	Doppelpraxis	SUB	1	23.8715	2012-02-13	2017-06-30	49	51	53	0	0	0	0	0	1.74795	0	0	0
4	6	1651	m	1963	Doppelpraxis	SUB	2	23.8715	2010-01-04	2017-06-30	56	58	60	0	1	1	2.49041	2	3	0	0	0
4	6	1652	m	1963	Doppelpraxis	SUB	11	23.8715	2010-01-22	2017-06-30	50	52	54	0	0	0	0	0	2.74795	0	0	0
4	6	1653	m	1963	Doppelpraxis	SUB	11	23.8715	2010-06-23	2017-06-30	49	51	53	0	5	6	0	0	1.74795	0	0	0
4	6	1654	m	1963	Doppelpraxis	SUB	4	23.8715	2010-01-04	2017-06-30	48	50	52	1	1	1	0	0	0.745205	0	0	0
4	6	1655	m	1963	Doppelpraxis	SUB	93	23.8715	2010-01-23	2017-06-30	71	73	75	2	6	11	2.43836	2	0.252055	0	0	0
4	6	1656	m	1963	Doppelpraxis	SUB	52	23.8715	2010-02-22	2010-10-22	60	62	64	1	6	9	0.663014	0	0	1	0	0
4	6	1657	m	1963	Doppelpraxis	SUB	48	23.8715	2010-02-17	2017-06-30	66	68	70	1	5	7	2.36986	2	3	0	0	0
4	6	1658	m	1963	Doppelpraxis	SUB	28	23.8715	2010-09-28	2017-06-30	71	73	75	0	3	4	1.7589	2	0.252055	0	0	0
4	6	1659	m	1963	Doppelpraxis	SUB	43	23.8715	2012-01-23	2017-06-30	61	63	65	0	7	8	0.438356	2	3	0	0	0
4	6	1660	m	1963	Doppelpraxis	SUB	40	23.8715	2010-03-02	2013-11-18	72	74	76	0	3	4	2.33425	1.25205	0	0	0	0
4	6	1661	m	1963	Doppelpraxis	SUB	40	23.8715	2010-02-01	2011-02-07	66	68	70	1	6	7	1.01644	0	0	0	0	0
4	6	1662	m	1963	Doppelpraxis	SUB	1	23.8715	2010-02-02	2017-06-30	50	52	54	0	0	0	0	0	2.74795	0	0	0
4	6	1663	m	1963	Doppelpraxis	SUB	30	23.8715	2010-07-02	2014-10-30	64	66	68	0	0	3	2	2	0.331507	0	0	0
4	6	1664	m	1963	Doppelpraxis	SUB	44	23.8715	2012-08-04	2017-06-30	52	54	56	0	3	10	0	1.74795	3	0	0	0
4	6	1665	m	1963	Doppelpraxis	SUB	17	23.8715	2010-05-04	2017-06-30	51	53	55	0	0	0	0	0.747945	3	0	0	1
4	6	1666	m	1963	Doppelpraxis	SUB	98	23.8715	2010-02-17	2017-06-30	74	76	78	3	3	5	1.61918	0	0	0	0	0
4	6	1667	m	1963	Doppelpraxis	SUB	66	23.8715	2010-03-29	2017-06-30	52	54	56	2	5	6	0	1.74795	3	0	0	0
4	6	1668	m	1963	Doppelpraxis	SUB	5	23.8715	2010-08-12	2017-06-30	64	66	68	0	2	2	1.88767	2	3	0	0	0
4	6	1669	m	1963	Doppelpraxis	SUB	29	23.8715	2010-03-12	2017-06-30	70	72	74	1	1	1	2.30685	2	1.25205	0	0	0
4	6	1670	m	1963	Doppelpraxis	SUB	31	23.8715	2010-01-23	2016-01-11	62	64	66	0	0	5	2.43836	2	1.53151	0	0	0
4	6	1671	m	1963	Doppelpraxis	SUB	9	23.8715	2010-12-07	2017-06-30	59	61	63	0	1	1	1.56712	2	3	0	0	0
4	6	1672	m	1963	Doppelpraxis	SUB	8	23.8715	2010-03-19	2017-06-30	57	59	61	0	0	0	2.28767	2	3	0	0	0
4	6	1673	m	1963	Doppelpraxis	SUB	27	23.8715	2015-05-08	2017-06-30	58	60	62	0	0	0	0	0	2.14795	0	0	1
4	6	1674	m	1963	Doppelpraxis	SUB	23	23.8715	2010-01-04	2010-11-24	74	76	78	3	7	7	0.887671	0	0	0	0	0
4	6	1675	m	1963	Doppelpraxis	SUB	51	23.8715	2010-01-04	2012-08-27	61	63	65	2	4	6	2.49041	0.156164	0	0	0	0
4	6	1676	m	1963	Doppelpraxis	SUB	15	23.8715	2011-04-26	2017-06-30	48	50	52	0	1	1	0	0	0.745205	0	0	0
4	6	1677	m	1963	Doppelpraxis	SUB	78	23.8715	2010-01-23	2017-06-30	57	59	61	1	7	9	2.43836	2	3	0	0	0
4	6	1678	m	1963	Doppelpraxis	SUB	4	23.8715	2012-04-26	2017-06-30	63	65	67	0	1	1	0.180822	2	3	0	0	0
4	6	1679	m	1963	Doppelpraxis	SUB	115	23.8715	2010-02-01	2010-11-30	68	70	72	1	3	9	0.827397	0	0	0	0	0
4	6	1680	m	1963	Doppelpraxis	SUB	6	23.8715	2012-11-23	2017-06-30	56	58	60	0	0	1	0	1.60274	3	0	0	0
4	6	1681	m	1963	Doppelpraxis	SUB	88	23.8715	2010-05-31	2017-06-30	51	53	55	0	7	9	0	0.747945	3	0	0	0
4	6	1682	m	1963	Doppelpraxis	SUB	48	23.8715	2010-03-29	2011-05-25	75	77	79	4	7	9	0.509589	0	0	0	0	0
4	6	1683	m	1963	Doppelpraxis	SUB	56	23.8715	2013-04-12	2017-06-30	69	71	73	0	0	12	0	1.21918	2.25479	0	0	0
4	6	1684	m	1963	Doppelpraxis	SUB	24	23.8715	2012-11-07	2017-06-30	51	53	55	0	0	2	0	0.747945	3	0	0	1
4	6	1685	m	1963	Doppelpraxis	SUB	86	23.8715	2010-02-05	2010-06-30	72	74	76	2	4	4	0.39726	0	0	0	0	0
4	6	1686	m	1963	Doppelpraxis	SUB	92	23.8715	2010-01-12	2017-06-30	63	65	67	1	3	3	2.46849	2	3	0	0	1
4	6	1687	m	1963	Doppelpraxis	SUB	3	23.8715	2010-08-16	2017-06-30	64	66	68	0	2	2	1.87671	2	3	0	0	0
4	6	1688	m	1963	Doppelpraxis	SUB	25	23.8715	2010-01-29	2017-06-30	65	67	69	1	1	2	2.42192	2	3	0	0	0
4	6	1689	m	1963	Doppelpraxis	SUB	2	23.8715	2014-11-11	2017-06-30	51	53	55	0	0	0	0	0	2.63562	0	0	0
4	6	1690	m	1963	Doppelpraxis	SUB	15	23.8715	2012-03-03	2017-06-30	48	50	52	0	5	5	0	0	0.745205	0	0	0
4	6	1691	m	1963	Doppelpraxis	SUB	40	23.8715	2010-05-04	2017-06-30	54	56	58	0	3	6	1.75068	2	3	0	0	0
4	6	1692	m	1963	Doppelpraxis	SUB	29	23.8715	2010-01-26	2017-06-30	74	76	78	1	4	4	1.67945	0	0	0	0	0
4	6	1693	m	1963	Doppelpraxis	SUB	8	23.8715	2010-09-27	2017-06-30	62	64	66	0	0	0	1.76164	2	3	0	0	1
4	6	1694	m	1963	Doppelpraxis	SUB	24	23.8715	2010-08-31	2014-08-14	51	53	55	0	1	1	0	0.747945	0.120548	0	0	0
4	6	1695	m	1963	Doppelpraxis	SUB	23	23.8715	2011-03-30	2017-06-30	48	50	52	0	3	4	0	0	0.745205	0	0	0
4	6	1696	m	1963	Doppelpraxis	SUB	29	23.8715	2010-02-16	2017-06-30	57	59	61	3	4	5	2.3726	2	3	0	0	0
4	6	1697	m	1963	Doppelpraxis	SUB	94	23.8715	2010-01-28	2015-03-09	75	77	79	1	6	7	0.673973	0	0	0	0	0
4	6	1698	m	1963	Doppelpraxis	SUB	57	23.8715	2010-01-08	2011-04-29	73	75	77	2	7	7	1.30411	0	0	0	0	0
4	6	1699	m	1963	Doppelpraxis	SUB	17	23.8715	2011-07-12	2017-03-13	60	62	64	0	4	6	0.972603	2	2.70137	0	0	0
4	6	1700	m	1963	Doppelpraxis	SUB	26	23.8715	2013-03-25	2017-06-30	61	63	65	0	0	6	0	1.26849	3	0	0	0
4	6	1701	m	1963	Doppelpraxis	SUB	3	23.8715	2017-02-07	2017-06-30	59	61	63	0	0	0	0	0	0.391781	0	0	0
4	6	1702	m	1963	Doppelpraxis	SUB	22	23.8715	2012-01-25	2017-06-30	48	50	52	0	0	0	0	0	0.745205	0	0	0
4	6	1703	m	1963	Doppelpraxis	SUB	19	23.8715	2010-03-24	2017-06-30	48	50	52	1	6	7	0	0	0.745205	0	0	0
4	6	1704	m	1963	Doppelpraxis	SUB	24	23.8715	2011-08-17	2017-06-30	53	55	57	0	3	3	0.750685	2	3	0	0	0
4	6	1705	m	1963	Doppelpraxis	SUB	9	23.8715	2011-06-27	2017-06-30	49	51	53	0	1	1	0	0	1.74795	0	0	0
4	6	1706	m	1963	Doppelpraxis	SUB	1	23.8715	2012-03-17	2017-06-30	62	64	66	0	2	2	0.290411	2	3	0	0	0
4	6	1707	m	1963	Doppelpraxis	SUB	28	23.8715	2010-12-29	2017-06-30	55	57	59	0	2	4	1.50685	2	3	1	0	0
4	6	1708	m	1963	Doppelpraxis	SUB	20	23.8715	2010-02-01	2017-06-30	68	70	72	0	2	3	2.4137	2	3	0	0	0
4	6	1709	m	1963	Doppelpraxis	SUB	56	23.8715	2010-01-30	2014-10-21	53	55	57	0	7	7	0.750685	2	0.306849	0	0	0
4	6	1710	m	1963	Doppelpraxis	SUB	71	23.8715	2010-02-03	2013-05-16	60	62	64	1	5	10	2.40822	0.873973	0	0	0	0
4	6	1711	m	1963	Doppelpraxis	SUB	5	23.8715	2010-04-12	2017-06-30	54	56	58	0	5	5	1.75068	2	3	0	0	0
4	6	1712	m	1963	Doppelpraxis	SUB	5	23.8715	2011-11-23	2013-11-11	56	58	60	0	1	2	0.605479	1.36438	0	0	0	0
4	6	1713	m	1963	Doppelpraxis	SUB	20	23.8715	2011-12-10	2017-06-30	51	53	55	0	1	1	0	0.747945	3	0	0	0
4	6	1714	m	1963	Doppelpraxis	SUB	2	23.8715	2016-09-19	2017-06-30	63	65	67	0	0	0	0	0	0.778082	0	0	0
4	6	1715	m	1963	Doppelpraxis	SUB	14	23.8715	2010-03-16	2017-06-30	49	51	53	1	2	4	0	0	1.74795	0	0	0
4	6	1716	m	1963	Doppelpraxis	SUB	29	23.8715	2010-02-23	2017-06-30	68	70	72	2	6	6	2.35342	2	3	1	1	1
4	6	1717	m	1963	Doppelpraxis	SUB	2	23.8715	2010-03-10	2017-06-30	49	51	53	0	0	0	0	0	1.74795	0	0	0
4	6	1718	m	1963	Doppelpraxis	SUB	1	23.8715	2010-08-16	2017-06-30	69	71	73	0	1	1	1.87671	2	2.25479	0	0	0
4	6	1719	m	1963	Doppelpraxis	SUB	4	23.8715	2010-02-15	2017-06-30	67	69	71	1	1	1	2.37534	2	3	0	0	0
4	6	1720	m	1963	Doppelpraxis	SUB	1	23.8715	2010-02-17	2017-06-30	61	63	65	1	1	1	2.36986	2	3	0	0	0
4	6	1721	m	1963	Doppelpraxis	SUB	1	23.8715	2010-02-17	2017-06-30	57	59	61	1	1	1	2.36986	2	3	0	0	0
4	6	1722	m	1963	Doppelpraxis	SUB	35	23.8715	2010-02-26	2017-06-30	54	56	58	1	2	4	1.75068	2	3	1	0	0
4	6	1723	m	1963	Doppelpraxis	SUB	1	23.8715	2010-03-01	2017-06-30	66	68	70	0	0	0	2.33699	2	3	0	0	0
4	6	1724	m	1963	Doppelpraxis	SUB	177	23.8715	2010-06-09	2012-05-14	75	77	79	0	10	12	0.312329	0	0	1	0	0
4	6	1725	m	1963	Doppelpraxis	SUB	1	23.8715	2010-06-04	2017-06-30	74	76	78	0	1	1	1.32603	0	0	0	0	0
4	6	1726	m	1963	Doppelpraxis	SUB	2	23.8715	2010-06-24	2017-06-30	75	77	79	0	0	0	0.271233	0	0	0	0	0
4	6	1727	m	1963	Doppelpraxis	SUB	3	23.8715	2010-06-25	2017-06-30	74	76	78	0	1	1	1.26849	0	0	0	0	0
4	6	1728	m	1963	Doppelpraxis	SUB	2	23.8715	2010-06-28	2017-06-30	50	52	54	0	1	1	0	0	2.74795	0	0	0
4	6	1729	m	1963	Doppelpraxis	SUB	1	23.8715	2010-06-30	2017-06-30	73	75	77	0	1	1	2.00548	0.252055	0	0	0	0
4	6	1730	m	1963	Doppelpraxis	SUB	10	23.8715	2010-08-23	2017-06-30	64	66	68	0	5	5	1.85753	2	3	1	0	0
4	6	1731	m	1963	Doppelpraxis	SUB	2	23.8715	2010-07-21	2017-06-30	53	55	57	0	1	1	0.750685	2	3	0	0	0
4	6	1732	m	1963	Doppelpraxis	SUB	33	23.8715	2010-08-25	2017-06-30	50	52	54	0	1	1	0	0	2.74795	0	0	0
4	6	1733	m	1963	Doppelpraxis	SUB	5	23.8715	2010-09-07	2017-06-30	67	69	71	0	6	6	1.81644	2	3	0	0	0
4	6	1734	m	1963	Doppelpraxis	SUB	1	23.8715	2010-09-30	2017-06-30	52	54	56	0	0	0	0	1.74795	3	0	0	0
4	6	1735	m	1963	Doppelpraxis	SUB	11	23.8715	2011-05-16	2017-06-30	49	51	53	0	0	0	0	0	1.74795	0	0	0
4	6	1736	m	1963	Doppelpraxis	SUB	78	23.8715	2011-01-05	2017-06-30	50	52	54	0	4	7	0	0	2.74795	0	0	0
4	6	1737	m	1963	Doppelpraxis	SUB	1	23.8715	2010-12-29	2017-06-30	64	66	68	0	0	0	1.50685	2	3	0	0	0
4	6	1738	m	1963	Doppelpraxis	SUB	1	23.8715	2010-12-31	2017-06-30	73	75	77	0	0	0	1.50137	0.252055	0	0	0	0
4	6	1739	m	1963	Doppelpraxis	SUB	135	23.8715	2011-01-05	2011-10-20	66	68	70	0	12	13	0.789041	0	0	1	0	0
4	6	1740	m	1963	Doppelpraxis	SUB	1	23.8715	2011-02-05	2017-06-30	57	59	61	0	0	0	1.40274	2	3	0	0	0
4	6	1741	m	1963	Doppelpraxis	SUB	14	23.8715	2011-03-25	2017-06-30	52	54	56	0	2	2	0	1.74795	3	0	0	1
4	6	1742	m	1963	Doppelpraxis	SUB	1	23.8715	2011-03-15	2017-06-30	74	76	78	0	1	1	0.547945	0	0	0	0	0
4	6	1743	m	1963	Doppelpraxis	SUB	2	23.8715	2011-03-18	2017-06-30	59	61	63	0	2	2	1.29041	2	3	0	0	0
4	6	1744	m	1963	Doppelpraxis	SUB	1	23.8715	2011-03-18	2017-06-30	73	75	77	0	1	1	1.29041	0.252055	0	0	0	0
4	6	1745	m	1963	Doppelpraxis	SUB	20	23.8715	2011-05-03	2017-06-30	61	63	65	0	2	7	1.16438	2	3	0	0	0
4	6	1746	m	1963	Doppelpraxis	SUB	4	23.8715	2011-07-07	2017-06-30	59	61	63	0	2	2	0.986301	2	3	0	0	0
4	6	1747	m	1963	Doppelpraxis	SUB	3	23.8715	2011-07-05	2017-06-30	71	73	75	0	0	0	0.991781	2	0.252055	0	0	0
4	6	1748	m	1963	Doppelpraxis	SUB	1	23.8715	2011-08-10	2017-06-30	58	60	62	0	0	0	0.893151	2	3	0	0	0
4	6	1749	m	1963	Doppelpraxis	SUB	2	23.8715	2011-08-22	2017-06-30	61	63	65	0	1	1	0.860274	2	3	0	0	0
4	6	1750	m	1963	Doppelpraxis	SUB	1	23.8715	2011-08-31	2017-06-30	69	71	73	0	1	1	0.835616	2	2.25479	0	0	0
4	6	1751	m	1963	Doppelpraxis	SUB	12	23.8715	2011-09-17	2017-06-30	55	57	59	0	2	2	0.789041	2	3	0	0	0
4	6	1752	m	1963	Doppelpraxis	SUB	31	23.8715	2011-10-21	2014-10-21	55	57	59	0	5	5	0.69589	2	0.306849	0	0	0
4	6	1753	m	1963	Doppelpraxis	SUB	45	23.8715	2011-11-21	2017-06-30	65	67	69	0	2	4	0.610959	2	3	0	0	0
4	6	1754	m	1963	Doppelpraxis	SUB	31	23.8715	2012-03-19	2017-06-30	54	56	58	0	3	4	0.284932	2	3	0	0	0
4	6	1755	m	1963	Doppelpraxis	SUB	1	23.8715	2012-01-25	2017-06-30	58	60	62	0	0	0	0.432877	2	3	0	0	0
4	6	1756	m	1963	Doppelpraxis	SUB	64	23.8715	2012-02-27	2017-06-30	50	52	54	0	7	10	0	0	2.74795	0	0	0
4	6	1757	m	1963	Doppelpraxis	SUB	1	23.8715	2012-01-18	2017-06-30	58	60	62	0	0	0	0.452055	2	3	0	0	0
4	6	1758	m	1963	Doppelpraxis	SUB	18	23.8715	2012-02-09	2017-06-30	48	50	52	0	6	6	0	0	0.745205	0	0	0
4	6	1759	m	1963	Doppelpraxis	SUB	5	23.8715	2012-03-03	2017-06-30	56	58	60	0	0	0	0.328767	2	3	0	0	0
4	6	1760	m	1963	Doppelpraxis	SUB	17	23.8715	2012-03-09	2017-06-30	50	52	54	0	6	6	0	0	2.74795	0	0	0
4	6	1761	m	1963	Doppelpraxis	SUB	1	23.8715	2012-04-10	2017-06-30	55	57	59	0	0	0	0.224658	2	3	0	0	0
4	6	1762	m	1963	Doppelpraxis	SUB	2	23.8715	2012-04-10	2017-06-30	54	56	58	0	0	0	0.224658	2	3	0	0	0
4	6	1763	m	1963	Doppelpraxis	SUB	9	23.8715	2012-04-23	2017-06-30	66	68	70	0	0	0	0.189041	2	3	0	0	0
4	6	1764	m	1963	Doppelpraxis	SUB	4	23.8715	2012-08-06	2017-06-30	58	60	62	0	0	0	0	1.90137	3	0	0	0
4	6	1765	m	1963	Doppelpraxis	SUB	9	23.8715	2012-09-05	2017-01-30	63	65	67	0	2	2	0	1.81918	2.5863	0	0	0
4	6	1766	m	1963	Doppelpraxis	SUB	9	23.8715	2013-03-02	2017-06-30	57	59	61	0	0	2	0	1.33151	3	0	0	0
4	6	1767	m	1963	Doppelpraxis	SUB	2	23.8715	2015-03-24	2017-06-30	68	70	72	0	0	0	0	0	2.27123	0	0	0
4	6	1768	m	1963	Doppelpraxis	SUB	1	23.8715	2013-01-22	2017-06-30	69	71	73	0	0	0	0	1.43836	2.25479	0	0	0
4	6	1769	m	1963	Doppelpraxis	SUB	56	23.8715	2013-01-15	2016-11-02	65	67	69	0	0	5	0	1.45753	2.34247	0	0	1
4	6	1770	m	1963	Doppelpraxis	SUB	63	23.8715	2013-03-07	2017-06-30	58	60	62	0	0	7	0	1.31781	3	0	0	0
4	6	1771	m	1963	Doppelpraxis	SUB	1	23.8715	2013-04-03	2017-06-30	53	55	57	0	0	0	0	1.24384	3	0	0	0
4	6	1772	m	1963	Doppelpraxis	SUB	9	23.8715	2013-05-22	2017-06-30	53	55	57	0	0	4	0	1.10959	3	0	0	0
4	6	1773	m	1963	Doppelpraxis	SUB	1	23.8715	2013-06-14	2017-06-30	62	64	66	0	0	0	0	1.04658	3	0	0	0
4	6	1774	m	1963	Doppelpraxis	SUB	2	23.8715	2013-08-05	2017-06-30	67	69	71	0	0	1	0	0.90411	3	0	0	0
4	6	1775	m	1963	Doppelpraxis	SUB	1	23.8715	2013-08-06	2017-06-30	69	71	73	0	0	1	0	0.90137	2.25479	0	0	0
4	6	1776	m	1963	Doppelpraxis	SUB	2	23.8715	2013-08-13	2017-06-30	56	58	60	0	0	1	0	0.882192	3	0	0	0
4	6	1777	m	1963	Doppelpraxis	SUB	2	23.8715	2013-11-07	2017-06-30	64	66	68	0	0	0	0	0.646575	3	0	0	0
4	6	1778	m	1963	Doppelpraxis	SUB	1	23.8715	2013-11-07	2017-06-30	61	63	65	0	0	1	0	0.646575	3	0	0	0
4	6	1779	m	1963	Doppelpraxis	SUB	2	23.8715	2013-11-12	2017-06-30	55	57	59	0	0	1	0	0.632877	3	0	0	0
4	6	1780	m	1963	Doppelpraxis	SUB	1	23.8715	2013-11-20	2017-06-30	71	73	75	0	0	1	0	0.610959	0.252055	0	0	0
4	6	1781	m	1963	Doppelpraxis	SUB	2	23.8715	2014-02-24	2017-06-30	59	61	63	0	0	1	0	0.347945	3	0	0	0
4	6	1782	m	1963	Doppelpraxis	SUB	1	23.8715	2014-03-27	2017-06-30	67	69	71	0	0	0	0	0.263014	3	0	0	0
4	6	1783	m	1963	Doppelpraxis	SUB	12	23.8715	2015-12-15	2017-06-30	58	60	62	0	0	0	0	0	1.54247	0	0	0
4	6	1784	m	1963	Doppelpraxis	SUB	3	23.8715	2014-04-25	2017-06-30	63	65	67	0	0	1	0	0.183562	3	0	0	0
4	6	1785	m	1963	Doppelpraxis	SUB	2	23.8715	2014-04-23	2017-06-30	48	50	52	0	0	1	0	0	0.745205	0	0	0
4	6	1786	m	1963	Doppelpraxis	SUB	1	23.8715	2014-06-17	2017-06-30	48	50	52	0	0	0	0	0	0.745205	0	0	0
4	6	1787	m	1963	Doppelpraxis	SUB	1	23.8715	2014-06-20	2017-06-30	48	50	52	0	0	0	0	0	0.745205	0	0	0
4	6	1788	m	1963	Doppelpraxis	SUB	2	23.8715	2014-07-01	2017-06-30	63	65	67	0	0	2	0	0	3	0	0	0
4	6	1789	m	1963	Doppelpraxis	SUB	1	23.8715	2014-08-06	2017-06-30	67	69	71	0	0	0	0	0	2.90137	0	0	0
4	6	1790	m	1963	Doppelpraxis	SUB	1	23.8715	2014-08-11	2017-06-30	53	55	57	0	0	0	0	0	2.88767	0	0	0
4	6	1791	m	1963	Doppelpraxis	SUB	1	23.8715	2014-09-08	2017-06-30	68	70	72	0	0	1	0	0	2.81096	0	0	0
4	6	1792	m	1963	Doppelpraxis	SUB	3	23.8715	2014-09-17	2017-06-30	57	59	61	0	0	0	0	0	2.7863	0	0	0
4	6	1793	m	1963	Doppelpraxis	SUB	2	23.8715	2014-09-29	2017-06-30	61	63	65	0	0	1	0	0	2.75342	0	0	0
4	6	1794	m	1963	Doppelpraxis	SUB	4	23.8715	2015-01-12	2017-06-30	51	53	55	0	0	0	0	0	2.46575	0	0	0
4	6	1795	m	1963	Doppelpraxis	SUB	1	23.8715	2014-11-12	2017-06-30	64	66	68	0	0	0	0	0	2.63288	0	0	0
4	6	1796	m	1963	Doppelpraxis	SUB	1	23.8715	2014-11-10	2017-06-30	51	53	55	0	0	0	0	0	2.63836	0	0	0
4	6	1797	m	1963	Doppelpraxis	SUB	2	23.8715	2015-06-21	2017-06-30	58	60	62	0	0	0	0	0	2.0274	0	0	0
4	6	1798	m	1963	Doppelpraxis	SUB	1	23.8715	2014-12-24	2017-06-30	48	50	52	0	0	0	0	0	0.745205	0	0	0
4	6	1799	m	1963	Doppelpraxis	SUB	1	23.8715	2015-02-10	2017-06-30	51	53	55	0	0	0	0	0	2.3863	0	0	0
4	6	1800	m	1963	Doppelpraxis	SUB	1	23.8715	2015-02-11	2017-06-30	52	54	56	0	0	0	0	0	2.38356	0	0	0
4	6	1801	m	1963	Doppelpraxis	SUB	1	23.8715	2015-02-26	2017-06-30	49	51	53	0	0	0	0	0	1.74795	0	0	0
4	6	1802	m	1963	Doppelpraxis	SUB	3	23.8715	2015-04-21	2017-06-30	50	52	54	0	0	0	0	0	2.19452	0	0	0
4	6	1803	m	1963	Doppelpraxis	SUB	3	23.8715	2015-04-13	2017-06-30	67	69	71	0	0	0	0	0	2.21644	0	0	0
4	6	1804	m	1963	Doppelpraxis	SUB	3	23.8715	2015-04-27	2017-06-30	48	50	52	0	0	0	0	0	0.745205	0	0	0
4	6	1805	m	1963	Doppelpraxis	SUB	1	23.8715	2015-05-11	2017-06-30	50	52	54	0	0	0	0	0	2.13973	0	0	0
4	6	1806	m	1963	Doppelpraxis	SUB	13	23.8715	2015-06-23	2017-06-30	50	52	54	0	0	0	0	0	2.02192	0	0	0
4	6	1807	m	1963	Doppelpraxis	SUB	16	23.8715	2015-11-16	2017-06-30	50	52	54	0	0	0	0	0	1.62192	0	0	1
4	6	1808	m	1963	Doppelpraxis	SUB	3	23.8715	2015-08-04	2017-06-30	65	67	69	0	0	0	0	0	1.90685	0	0	0
4	6	1809	m	1963	Doppelpraxis	SUB	2	23.8715	2015-08-21	2017-06-30	54	56	58	0	0	0	0	0	1.86027	0	0	0
4	6	1810	m	1963	Doppelpraxis	SUB	1	23.8715	2015-08-27	2017-06-30	62	64	66	0	0	0	0	0	1.84384	0	0	0
4	6	1811	m	1963	Doppelpraxis	SUB	14	23.8715	2015-10-23	2017-06-30	62	64	66	0	0	0	0	0	1.68767	0	0	1
4	6	1812	m	1963	Doppelpraxis	SUB	12	23.8715	2015-10-24	2017-06-30	53	55	57	0	0	0	0	0	1.68493	0	0	1
4	6	1813	m	1963	Doppelpraxis	SUB	1	23.8715	2015-11-12	2017-06-30	54	56	58	0	0	0	0	0	1.63288	0	0	0
4	6	1814	m	1963	Doppelpraxis	SUB	1	23.8715	2015-12-29	2017-06-30	52	54	56	0	0	0	0	0	1.50411	0	0	0
4	6	1815	m	1963	Doppelpraxis	SUB	2	23.8715	2015-12-30	2017-06-30	66	68	70	0	0	0	0	0	1.50137	0	0	0
4	6	1816	m	1963	Doppelpraxis	SUB	4	23.8715	2016-03-02	2017-06-30	55	57	59	0	0	0	0	0	1.32877	0	0	0
4	6	1817	m	1963	Doppelpraxis	SUB	20	23.8715	2016-04-05	2017-06-30	59	61	63	0	0	0	0	0	1.23562	0	0	0
4	6	1818	m	1963	Doppelpraxis	SUB	1	23.8715	2016-03-29	2017-06-30	69	71	73	0	0	0	0	0	0.509589	0	0	0
4	6	1819	m	1963	Doppelpraxis	SUB	2	23.8715	2016-04-27	2017-06-30	54	56	58	0	0	0	0	0	1.17534	0	0	0
4	6	1820	m	1963	Doppelpraxis	SUB	2	23.8715	2016-06-06	2017-06-30	57	59	61	0	0	0	0	0	1.06575	0	0	0
4	6	1821	m	1963	Doppelpraxis	SUB	6	23.8715	2016-06-30	2017-06-30	60	62	64	0	0	0	0	0	1	0	0	0
4	6	1822	m	1963	Doppelpraxis	SUB	1	23.8715	2016-06-17	2017-06-30	65	67	69	0	0	0	0	0	1.03562	0	0	0
4	6	1823	m	1963	Doppelpraxis	SUB	2	23.8715	2016-08-16	2017-06-30	61	63	65	0	0	0	0	0	0.871233	0	0	0
4	6	1824	m	1963	Doppelpraxis	SUB	1	23.8715	2016-08-17	2017-06-30	60	62	64	0	0	0	0	0	0.868493	0	0	0
4	6	1825	m	1963	Doppelpraxis	SUB	2	23.8715	2016-09-02	2017-06-30	65	67	69	0	0	0	0	0	0.824658	0	0	0
4	6	1826	m	1963	Doppelpraxis	SUB	1	23.8715	2017-01-16	2017-06-30	54	56	58	0	0	0	0	0	0.452055	0	0	0
4	6	1827	m	1963	Doppelpraxis	SUB	7	23.8715	2017-02-04	2017-06-30	48	50	52	0	0	0	0	0	0.4	0	0	0
5	7	1828	m	1967	Gruppenpraxis	OTHER	12	33.1663	2011-03-08	2017-06-30	54	56	58	0	3	3	1.31781	2	3	0	0	0
5	7	1829	m	1967	Gruppenpraxis	OTHER	117	33.1663	2010-01-01	2017-06-30	75	77	79	2	3	4	0.747945	0	0	0	0	0
5	7	1830	m	1967	Gruppenpraxis	OTHER	61	33.1663	2010-12-16	2011-03-25	69	71	73	0	4	6	0.271233	0	0	0	0	0
5	7	1831	m	1967	Gruppenpraxis	OTHER	64	33.1663	2010-01-06	2017-06-30	53	55	57	3	8	9	0.750685	2	3	0	0	0
5	7	1832	m	1967	Gruppenpraxis	OTHER	78	33.1663	2010-01-01	2017-06-30	68	70	72	5	9	9	2.49863	2	3	0	0	0
5	7	1833	m	1967	Gruppenpraxis	OTHER	97	33.1663	2010-03-12	2014-11-05	56	58	60	1	2	4	2.30685	2	0.347945	0	0	0
5	7	1834	m	1967	Gruppenpraxis	OTHER	82	33.1663	2010-01-01	2017-06-30	49	51	53	5	5	6	0	0	1.74795	0	0	0
5	7	1835	m	1967	Gruppenpraxis	OTHER	11	33.1663	2010-01-01	2017-06-30	58	60	62	0	2	2	2.49863	2	3	0	0	0
5	7	1836	m	1967	Gruppenpraxis	OTHER	73	33.1663	2010-01-01	2017-06-30	60	62	64	3	5	6	2.49863	2	3	0	0	0
5	7	1837	m	1967	Gruppenpraxis	OTHER	72	33.1663	2010-01-01	2017-06-30	64	66	68	2	3	4	2.49863	2	3	0	0	0
5	7	1838	m	1967	Gruppenpraxis	OTHER	71	33.1663	2010-01-01	2017-06-30	52	54	56	2	4	5	0	1.74795	3	0	0	0
5	7	1839	m	1967	Gruppenpraxis	OTHER	67	33.1663	2010-11-16	2017-06-30	63	65	67	0	5	6	1.62466	2	3	0	0	0
5	7	1840	m	1967	Gruppenpraxis	OTHER	66	33.1663	2010-03-04	2011-07-28	67	69	71	3	4	4	1.4	0	0	0	0	0
5	7	1841	m	1967	Gruppenpraxis	OTHER	27	33.1663	2011-09-15	2017-06-30	63	65	67	0	3	5	0.794521	2	3	0	0	0
5	7	1842	m	1967	Gruppenpraxis	OTHER	21	33.1663	2010-01-01	2013-05-07	62	64	66	0	2	2	2.49863	0.849315	0	0	0	0
5	7	1843	m	1967	Gruppenpraxis	OTHER	8	33.1663	2010-11-08	2011-07-05	61	63	65	0	0	0	0.654795	0	0	0	0	0
5	7	1844	m	1967	Gruppenpraxis	OTHER	55	33.1663	2010-01-01	2017-06-30	51	53	55	2	4	4	0	0.747945	3	0	0	0
5	7	1845	m	1967	Gruppenpraxis	OTHER	38	33.1663	2011-03-19	2017-06-30	56	58	60	0	0	2	1.28767	2	3	0	0	0
5	7	1846	m	1967	Gruppenpraxis	OTHER	82	33.1663	2010-01-01	2011-09-26	58	60	62	2	4	6	1.73425	0	0	0	0	0
5	7	1847	m	1967	Gruppenpraxis	OTHER	17	33.1663	2012-01-11	2017-06-30	49	51	53	0	1	5	0	0	1.74795	0	0	0
5	7	1848	m	1967	Gruppenpraxis	OTHER	96	33.1663	2010-11-07	2017-06-30	57	59	61	0	2	2	1.64932	2	3	0	0	0
5	7	1849	m	1967	Gruppenpraxis	OTHER	47	33.1663	2011-03-10	2017-06-30	57	59	61	0	0	2	1.31233	2	3	0	0	0
5	7	1850	m	1967	Gruppenpraxis	OTHER	88	33.1663	2010-10-08	2014-08-06	66	68	70	0	6	9	1.73151	2	0.0986301	0	0	0
5	7	1851	m	1967	Gruppenpraxis	OTHER	60	33.1663	2010-12-01	2017-06-30	58	60	62	0	5	6	1.58356	2	3	0	0	0
5	7	1852	m	1967	Gruppenpraxis	OTHER	46	33.1663	2010-01-01	2017-06-30	69	71	73	3	3	5	2.49863	2	2.25479	0	0	0
5	7	1853	m	1967	Gruppenpraxis	OTHER	74	33.1663	2010-01-01	2017-06-30	54	56	58	1	1	4	1.75068	2	3	0	0	0
5	7	1854	m	1967	Gruppenpraxis	OTHER	39	33.1663	2010-01-01	2017-06-30	60	62	64	0	0	0	2.49863	2	3	0	0	0
5	7	1855	m	1967	Gruppenpraxis	OTHER	35	33.1663	2010-01-01	2010-12-15	58	60	62	0	6	6	0.953425	0	0	0	0	0
5	7	1856	m	1967	Gruppenpraxis	OTHER	64	33.1663	2010-01-01	2011-02-25	54	56	58	1	1	4	0.40274	0	0	0	0	0
5	7	1857	m	1967	Gruppenpraxis	OTHER	66	33.1663	2010-11-17	2014-04-23	59	61	63	0	6	8	1.62192	1.81096	0	0	0	0
5	7	1858	m	1967	Gruppenpraxis	OTHER	118	33.1663	2010-11-10	2012-10-12	60	62	64	0	5	8	1.6411	0.282192	0	0	0	0
5	7	1859	m	1967	Gruppenpraxis	OTHER	27	33.1663	2010-01-01	2017-06-30	61	63	65	0	2	3	2.49863	2	3	0	0	0
5	7	1860	m	1967	Gruppenpraxis	OTHER	39	33.1663	2010-01-01	2011-02-28	54	56	58	0	1	2	0.410959	0	0	0	0	0
5	7	1861	m	1967	Gruppenpraxis	OTHER	106	33.1663	2010-09-24	2013-07-03	68	70	72	0	7	8	1.76986	1.00548	0	0	0	0
5	7	1862	m	1967	Gruppenpraxis	OTHER	68	33.1663	2010-11-10	2012-05-02	57	59	61	0	4	5	1.47671	0	0	0	0	0
5	7	1863	m	1967	Gruppenpraxis	OTHER	14	33.1663	2010-11-12	2017-05-09	61	63	65	0	0	0	1.63562	2	2.85753	0	0	0
5	7	1864	m	1967	Gruppenpraxis	OTHER	20	33.1663	2010-03-22	2017-06-30	53	55	57	1	1	1	0.750685	2	3	0	0	0
5	7	1865	m	1967	Gruppenpraxis	OTHER	59	33.1663	2010-01-01	2016-10-20	69	71	73	4	5	6	2.49863	2	2.25479	0	0	0
5	7	1866	m	1967	Gruppenpraxis	OTHER	18	33.1663	2011-04-01	2017-06-30	53	55	57	0	1	1	0.750685	2	3	0	0	0
5	7	1867	m	1967	Gruppenpraxis	OTHER	10	33.1663	2010-01-01	2017-06-30	49	51	53	1	1	1	0	0	1.74795	0	0	0
5	7	1868	m	1967	Gruppenpraxis	OTHER	34	33.1663	2010-01-01	2017-06-30	53	55	57	2	2	5	0.750685	2	3	0	0	0
5	7	1869	m	1967	Gruppenpraxis	OTHER	31	33.1663	2010-01-01	2017-06-30	55	57	59	0	1	1	2.49863	2	3	0	0	0
5	7	1870	m	1967	Gruppenpraxis	OTHER	53	33.1663	2011-09-05	2017-06-30	57	59	61	0	2	4	0.821918	2	3	0	0	0
5	7	1871	m	1967	Gruppenpraxis	OTHER	94	33.1663	2010-01-01	2017-06-30	49	51	53	2	5	7	0	0	1.74795	0	0	0
5	7	1872	m	1967	Gruppenpraxis	OTHER	106	33.1663	2010-09-28	2017-06-30	54	56	58	0	6	6	1.75068	2	3	0	0	0
5	7	1873	m	1967	Gruppenpraxis	OTHER	30	33.1663	2010-01-01	2017-06-30	53	55	57	0	1	3	0.750685	2	3	0	0	0
5	7	1874	m	1967	Gruppenpraxis	OTHER	44	33.1663	2010-09-22	2017-06-30	70	72	74	0	9	9	1.77534	2	1.25205	0	0	0
5	7	1875	m	1967	Gruppenpraxis	OTHER	34	33.1663	2011-08-12	2012-05-22	60	62	64	0	3	3	0.778082	0	0	0	0	0
5	7	1876	m	1967	Gruppenpraxis	OTHER	35	33.1663	2011-03-18	2017-06-30	54	56	58	0	3	5	1.29041	2	3	0	0	0
5	7	1877	m	1967	Gruppenpraxis	OTHER	42	33.1663	2010-01-01	2011-07-20	75	77	79	4	7	7	0.747945	0	0	0	0	0
5	7	1878	m	1967	Gruppenpraxis	OTHER	41	33.1663	2010-01-01	2015-07-18	53	55	57	3	5	5	0.750685	2	1.04658	0	0	0
5	7	1879	m	1967	Gruppenpraxis	OTHER	82	33.1663	2010-10-25	2017-06-30	55	57	59	0	5	5	1.68493	2	3	0	0	0
5	7	1880	m	1967	Gruppenpraxis	OTHER	24	33.1663	2010-12-10	2017-06-30	51	53	55	0	4	4	0	0.747945	3	0	0	0
5	7	1881	m	1967	Gruppenpraxis	OTHER	151	33.1663	2010-01-01	2017-06-30	65	67	69	5	7	9	2.49863	2	3	0	0	0
5	7	1882	m	1967	Gruppenpraxis	OTHER	15	33.1663	2010-01-01	2013-02-09	55	57	59	1	1	3	2.49863	0.610959	0	0	0	0
5	7	1883	m	1967	Gruppenpraxis	OTHER	34	33.1663	2011-02-14	2017-06-30	52	54	56	0	3	4	0	1.74795	3	0	0	0
5	7	1884	m	1967	Gruppenpraxis	OTHER	43	33.1663	2010-01-01	2017-06-30	61	63	65	1	3	4	2.49863	2	3	0	0	0
5	7	1885	m	1967	Gruppenpraxis	OTHER	101	33.1663	2010-01-01	2012-02-22	71	73	75	6	10	10	2.14247	0	0	0	0	0
5	7	1886	m	1967	Gruppenpraxis	OTHER	179	33.1663	2010-01-01	2012-10-19	63	65	67	2	2	7	2.49863	0.30137	0	0	0	0
5	7	1887	m	1967	Gruppenpraxis	OTHER	108	33.1663	2010-01-01	2017-06-30	64	66	68	7	10	10	2.49863	2	3	0	0	0
5	8	1888	m	1966	Gruppenpraxis	OTHER	33	14.7445	2010-01-01	2010-10-19	67	69	71	1	3	3	0.79726	0	0	0	0	0
5	7	1889	m	1967	Gruppenpraxis	OTHER	23	33.1663	2011-05-16	2017-02-14	57	59	61	0	0	0	1.12877	2	2.6274	0	0	0
5	7	1890	m	1967	Gruppenpraxis	OTHER	11	33.1663	2010-02-23	2017-06-30	57	59	61	0	0	0	2.35342	2	3	0	0	0
5	7	1891	m	1967	Gruppenpraxis	OTHER	33	33.1663	2011-05-10	2015-01-26	50	52	54	0	2	3	0	0	0.320548	0	0	0
5	7	1892	m	1967	Gruppenpraxis	OTHER	2	33.1663	2010-04-03	2017-06-30	48	50	52	0	0	0	0	0	0.745205	0	0	0
5	7	1893	m	1967	Gruppenpraxis	OTHER	58	33.1663	2010-09-28	2011-02-22	70	72	74	0	4	4	0.40274	0	0	0	0	0
5	7	1894	m	1967	Gruppenpraxis	OTHER	32	33.1663	2010-03-06	2017-06-30	61	63	65	0	1	2	2.32329	2	3	0	0	0
5	7	1895	m	1967	Gruppenpraxis	OTHER	69	33.1663	2010-01-01	2012-08-29	55	57	59	1	2	2	2.49863	0.161644	0	0	0	0
5	7	1896	m	1967	Gruppenpraxis	OTHER	61	33.1663	2010-11-17	2017-06-30	67	69	71	0	7	7	1.62192	2	3	0	0	0
5	7	1897	m	1967	Gruppenpraxis	OTHER	38	33.1663	2011-01-04	2017-06-30	55	57	59	0	3	4	1.49041	2	3	0	0	0
5	7	1898	m	1967	Gruppenpraxis	OTHER	94	33.1663	2010-01-01	2017-06-30	74	76	78	6	8	9	1.74795	0	0	0	0	0
5	7	1899	m	1967	Gruppenpraxis	OTHER	4	33.1663	2010-01-01	2017-06-30	66	68	70	0	0	0	2.49863	2	3	0	0	0
5	7	1900	m	1967	Gruppenpraxis	OTHER	29	33.1663	2010-03-09	2017-06-30	57	59	61	3	3	3	2.31507	2	3	0	0	0
5	7	1901	m	1967	Gruppenpraxis	OTHER	28	33.1663	2010-01-01	2017-06-30	51	53	55	2	2	3	0	0.747945	3	0	0	0
5	7	1902	m	1967	Gruppenpraxis	OTHER	60	33.1663	2010-01-01	2011-12-02	60	62	64	1	3	4	1.91781	0	0	0	0	0
5	7	1903	m	1967	Gruppenpraxis	OTHER	37	33.1663	2010-06-30	2012-02-17	59	61	63	0	2	2	1.63562	0	0	0	0	0
5	7	1904	m	1967	Gruppenpraxis	OTHER	54	33.1663	2010-01-01	2017-06-30	59	61	63	0	3	3	2.49863	2	3	0	0	0
5	7	1905	m	1967	Gruppenpraxis	OTHER	22	33.1663	2013-07-25	2017-06-30	48	50	52	0	0	0	0	0	0.745205	0	0	0
5	7	1906	m	1967	Gruppenpraxis	OTHER	6	33.1663	2012-01-13	2017-06-30	69	71	73	0	0	0	0.465753	2	2.25479	0	0	0
5	7	1907	m	1967	Gruppenpraxis	OTHER	19	33.1663	2012-07-02	2017-06-30	48	50	52	0	2	2	0	0	0.745205	0	0	0
5	7	1908	m	1967	Gruppenpraxis	OTHER	26	33.1663	2010-01-01	2017-06-30	62	64	66	0	1	1	2.49863	2	3	0	0	0
5	7	1909	m	1967	Gruppenpraxis	OTHER	100	33.1663	2010-01-01	2013-09-11	71	73	75	2	2	4	2.49863	1.19726	0	0	0	0
5	7	1910	m	1967	Gruppenpraxis	OTHER	152	33.1663	2010-11-01	2017-04-18	67	69	71	0	7	9	1.66575	2	2.8	0	0	0
5	7	1911	m	1967	Gruppenpraxis	OTHER	62	33.1663	2010-11-11	2017-06-30	56	58	60	0	3	3	1.63836	2	3	0	0	0
5	7	1912	m	1967	Gruppenpraxis	OTHER	28	33.1663	2011-01-19	2012-07-03	66	68	70	0	1	2	1.44932	0.00547945	0	0	0	0
5	7	1913	m	1967	Gruppenpraxis	OTHER	54	33.1663	2010-01-01	2016-01-15	61	63	65	2	4	5	2.49863	2	1.54247	0	0	0
5	7	1914	m	1967	Gruppenpraxis	OTHER	55	33.1663	2010-01-25	2017-06-30	75	77	79	2	6	7	0.682192	0	0	0	0	0
5	7	1915	m	1967	Gruppenpraxis	OTHER	44	33.1663	2010-11-01	2017-06-30	74	76	78	0	3	5	0.915068	0	0	0	0	0
5	7	1916	m	1967	Gruppenpraxis	OTHER	30	33.1663	2010-11-06	2017-06-30	53	55	57	0	3	4	0.750685	2	3	0	0	0
5	7	1917	m	1967	Gruppenpraxis	OTHER	70	33.1663	2010-01-01	2012-03-08	67	69	71	3	6	7	2.18356	0	0	0	0	0
5	7	1918	m	1967	Gruppenpraxis	OTHER	24	33.1663	2011-01-21	2017-06-30	50	52	54	0	1	1	0	0	2.74795	0	0	0
5	7	1919	m	1967	Gruppenpraxis	OTHER	6	33.1663	2014-04-15	2017-06-30	51	53	55	0	0	0	0	0.210959	3	0	0	0
5	7	1920	m	1967	Gruppenpraxis	OTHER	63	33.1663	2010-01-01	2017-06-30	55	57	59	0	7	8	2.49863	2	3	0	0	0
5	7	1921	m	1967	Gruppenpraxis	OTHER	93	33.1663	2010-11-03	2017-06-30	54	56	58	0	6	7	1.66027	2	3	0	0	0
5	7	1922	m	1967	Gruppenpraxis	OTHER	6	33.1663	2011-09-10	2017-06-30	53	55	57	0	0	0	0.750685	2	3	0	0	0
5	7	1923	m	1967	Gruppenpraxis	OTHER	61	33.1663	2010-01-24	2017-06-30	48	50	52	1	5	6	0	0	0.745205	0	0	0
5	7	1924	m	1967	Gruppenpraxis	OTHER	26	33.1663	2010-09-27	2017-06-30	51	53	55	0	0	0	0	0.747945	3	0	0	0
5	7	1925	m	1967	Gruppenpraxis	OTHER	144	33.1663	2010-01-01	2017-06-30	49	51	53	5	6	6	0	0	1.74795	0	0	0
5	8	1926	m	1966	Gruppenpraxis	OTHER	22	14.7445	2011-03-23	2017-06-30	56	58	60	0	1	1	1.27671	2	3	0	0	0
5	7	1927	m	1967	Gruppenpraxis	OTHER	40	33.1663	2010-01-01	2017-06-30	61	63	65	4	5	5	2.49863	2	3	0	0	0
5	7	1928	m	1967	Gruppenpraxis	OTHER	9	33.1663	2010-03-24	2017-06-30	54	56	58	2	4	4	1.75068	2	3	0	0	0
5	7	1929	m	1967	Gruppenpraxis	OTHER	46	33.1663	2010-10-25	2017-06-30	67	69	71	0	3	4	1.68493	2	3	0	0	0
5	7	1930	m	1967	Gruppenpraxis	OTHER	73	33.1663	2010-01-01	2017-06-30	67	69	71	3	8	10	2.49863	2	3	0	0	0
5	7	1931	m	1967	Gruppenpraxis	OTHER	18	33.1663	2011-11-29	2017-06-30	56	58	60	0	1	2	0.589041	2	3	0	0	0
5	7	1932	m	1967	Gruppenpraxis	OTHER	29	33.1663	2010-12-10	2017-06-30	65	67	69	0	5	5	1.5589	2	3	0	0	0
5	7	1933	m	1967	Gruppenpraxis	OTHER	39	33.1663	2010-01-01	2011-02-23	64	66	68	1	3	5	1.14521	0	0	0	0	0
5	7	1934	m	1967	Gruppenpraxis	OTHER	62	33.1663	2010-01-01	2015-09-02	66	68	70	5	6	7	2.49863	2	1.1726	0	0	0
5	7	1935	m	1967	Gruppenpraxis	OTHER	24	33.1663	2010-01-01	2012-06-08	56	58	60	2	5	5	2.43562	0	0	0	0	0
5	7	1936	m	1967	Gruppenpraxis	OTHER	41	33.1663	2010-01-01	2011-03-24	63	65	67	3	9	9	1.22466	0	0	0	0	0
5	7	1937	m	1967	Gruppenpraxis	OTHER	71	33.1663	2010-05-07	2017-06-30	55	57	59	0	2	3	2.15342	2	3	0	0	0
5	7	1938	m	1967	Gruppenpraxis	OTHER	67	33.1663	2010-01-01	2015-03-24	52	54	56	4	6	6	0	1.74795	0.728767	0	0	0
5	7	1939	m	1967	Gruppenpraxis	OTHER	44	33.1663	2010-05-08	2015-11-18	61	63	65	0	3	3	2.15068	2	1.38356	0	0	0
5	7	1940	m	1967	Gruppenpraxis	OTHER	11	33.1663	2010-03-08	2017-06-30	50	52	54	0	1	1	0	0	2.74795	0	0	0
5	7	1941	m	1967	Gruppenpraxis	OTHER	36	33.1663	2010-11-30	2017-06-30	51	53	55	0	1	4	0	0.747945	3	0	0	0
5	7	1942	m	1967	Gruppenpraxis	OTHER	77	33.1663	2010-01-01	2017-06-30	68	70	72	5	5	6	2.49863	2	3	0	0	0
5	7	1943	m	1967	Gruppenpraxis	OTHER	60	33.1663	2010-04-08	2017-06-30	51	53	55	0	5	6	0	0.747945	3	0	0	0
5	7	1944	m	1967	Gruppenpraxis	OTHER	13	33.1663	2010-01-01	2017-06-30	52	54	56	0	0	0	0	1.74795	3	0	0	0
5	7	1945	m	1967	Gruppenpraxis	OTHER	18	33.1663	2010-01-29	2017-06-30	61	63	65	1	2	3	2.42192	2	3	0	0	0
5	7	1946	m	1967	Gruppenpraxis	OTHER	36	33.1663	2010-01-01	2017-06-30	54	56	58	2	4	6	1.75068	2	3	0	0	0
5	7	1947	m	1967	Gruppenpraxis	OTHER	65	33.1663	2010-12-10	2011-05-27	72	74	76	0	6	6	0.460274	0	0	0	0	0
5	7	1948	m	1967	Gruppenpraxis	OTHER	71	33.1663	2010-01-01	2017-06-30	63	65	67	1	5	5	2.49863	2	3	0	0	0
5	7	1949	m	1967	Gruppenpraxis	OTHER	51	33.1663	2010-11-16	2017-06-30	63	65	67	0	3	3	1.62466	2	3	0	0	0
5	7	1950	m	1967	Gruppenpraxis	OTHER	33	33.1663	2010-11-12	2017-06-30	73	75	77	0	4	7	1.63562	0.252055	0	0	0	0
5	7	1951	m	1967	Gruppenpraxis	OTHER	24	33.1663	2010-06-03	2017-06-30	49	51	53	0	0	0	0	0	1.74795	0	0	0
5	7	1952	m	1967	Gruppenpraxis	OTHER	58	33.1663	2010-01-01	2017-06-30	70	72	74	3	4	6	2.49863	2	1.25205	0	0	0
5	7	1953	m	1967	Gruppenpraxis	OTHER	11	33.1663	2010-01-01	2017-06-30	54	56	58	0	1	1	1.75068	2	3	0	0	0
5	7	1954	m	1967	Gruppenpraxis	OTHER	23	33.1663	2010-01-01	2017-06-30	67	69	71	2	3	3	2.49863	2	3	0	0	0
5	7	1955	m	1967	Gruppenpraxis	OTHER	6	33.1663	2010-12-14	2017-06-30	63	65	67	0	0	0	1.54795	2	3	0	0	0
5	7	1956	m	1967	Gruppenpraxis	OTHER	44	33.1663	2010-01-01	2016-10-20	49	51	53	1	1	3	0	0	1.05479	0	0	0
5	7	1957	m	1967	Gruppenpraxis	OTHER	94	33.1663	2010-01-01	2017-06-30	62	64	66	3	6	6	2.49863	2	3	0	0	0
5	7	1958	m	1967	Gruppenpraxis	OTHER	37	33.1663	2011-04-30	2017-06-30	50	52	54	0	0	4	0	0	2.74795	0	0	0
5	7	1959	m	1967	Gruppenpraxis	OTHER	0	33.1663	2010-01-01	2017-06-30	50	52	54	0	0	0	0	0	2.74795	0	0	0
5	7	1960	m	1967	Gruppenpraxis	OTHER	66	33.1663	2010-01-01	2017-06-30	65	67	69	3	4	5	2.49863	2	3	0	0	0
5	7	1961	m	1967	Gruppenpraxis	OTHER	160	33.1663	2010-01-01	2011-09-07	60	62	64	3	6	9	1.68219	0	0	0	0	0
5	7	1962	m	1967	Gruppenpraxis	OTHER	77	33.1663	2010-05-06	2017-06-30	67	69	71	0	5	6	2.15616	2	3	0	0	0
5	7	1963	m	1967	Gruppenpraxis	OTHER	111	33.1663	2010-01-01	2011-07-08	75	77	79	3	6	6	0.747945	0	0	0	0	0
5	7	1964	m	1967	Gruppenpraxis	OTHER	23	33.1663	2010-01-01	2017-06-30	48	50	52	0	2	3	0	0	0.745205	0	0	0
5	7	1965	m	1967	Gruppenpraxis	OTHER	41	33.1663	2010-01-01	2017-06-30	52	54	56	0	0	1	0	1.74795	3	0	0	0
5	7	1966	m	1967	Gruppenpraxis	OTHER	37	33.1663	2010-01-01	2017-06-30	67	69	71	1	2	3	2.49863	2	3	0	0	0
5	7	1967	m	1967	Gruppenpraxis	OTHER	33	33.1663	2010-01-01	2017-06-30	75	77	79	3	3	3	0.747945	0	0	0	0	0
5	7	1968	m	1967	Gruppenpraxis	OTHER	66	33.1663	2010-01-01	2017-06-30	64	66	68	3	6	6	2.49863	2	3	0	0	0
5	7	1969	m	1967	Gruppenpraxis	OTHER	45	33.1663	2010-01-26	2017-06-30	54	56	58	1	2	3	1.75068	2	3	0	0	0
5	7	1970	m	1967	Gruppenpraxis	OTHER	7	33.1663	2011-07-04	2017-06-30	55	57	59	0	0	1	0.994521	2	3	0	0	0
5	7	1971	m	1967	Gruppenpraxis	OTHER	54	33.1663	2011-11-25	2016-06-25	65	67	69	0	1	2	0.6	2	1.9863	0	0	0
5	7	1972	m	1967	Gruppenpraxis	OTHER	101	33.1663	2010-01-01	2016-08-16	58	60	62	4	9	11	2.49863	2	2.12877	0	0	0
5	7	1973	m	1967	Gruppenpraxis	OTHER	6	33.1663	2014-01-21	2017-06-30	55	57	59	0	0	0	0	0.441096	3	0	0	0
5	7	1974	m	1967	Gruppenpraxis	OTHER	0	33.1663	2010-01-01	2017-06-30	51	53	55	0	0	0	0	0.747945	3	0	0	0
5	7	1975	m	1967	Gruppenpraxis	OTHER	17	33.1663	2010-01-01	2017-06-30	52	54	56	1	2	2	0	1.74795	3	0	0	0
5	7	1976	m	1967	Gruppenpraxis	OTHER	71	33.1663	2010-01-01	2012-10-25	61	63	65	5	7	7	2.49863	0.317808	0	0	0	0
5	7	1977	m	1967	Gruppenpraxis	OTHER	8	33.1663	2012-02-25	2017-06-30	53	55	57	0	0	0	0.347945	2	3	0	0	0
5	7	1978	m	1967	Gruppenpraxis	OTHER	30	33.1663	2010-03-08	2017-06-30	56	58	60	1	1	1	2.31781	2	3	0	0	0
5	7	1979	m	1967	Gruppenpraxis	OTHER	32	33.1663	2010-01-01	2017-06-30	53	55	57	0	1	2	0.750685	2	3	0	0	0
5	7	1980	m	1967	Gruppenpraxis	OTHER	26	33.1663	2011-07-29	2016-12-12	50	52	54	0	1	3	0	0	2.2	0	0	0
5	7	1981	m	1967	Gruppenpraxis	OTHER	23	33.1663	2010-12-16	2017-06-30	51	53	55	0	0	2	0	0.747945	3	0	0	0
5	7	1982	m	1967	Gruppenpraxis	OTHER	21	33.1663	2011-11-03	2017-06-30	69	71	73	0	2	3	0.660274	2	2.25479	0	0	0
5	7	1983	m	1967	Gruppenpraxis	OTHER	67	33.1663	2010-01-01	2017-06-30	75	77	79	9	11	11	0.747945	0	0	0	0	0
5	7	1984	m	1967	Gruppenpraxis	OTHER	60	33.1663	2010-01-01	2017-06-30	71	73	75	1	3	4	2.49863	2	0.252055	0	0	0
5	7	1985	m	1967	Gruppenpraxis	OTHER	21	33.1663	2010-10-19	2017-06-30	49	51	53	0	3	3	0	0	1.74795	0	0	0
5	7	1986	m	1967	Gruppenpraxis	OTHER	0	33.1663	2010-01-01	2017-06-30	58	60	62	0	0	0	2.49863	2	3	0	0	0
5	7	1987	m	1967	Gruppenpraxis	OTHER	99	33.1663	2010-01-01	2017-06-30	71	73	75	3	4	5	2.49863	2	0.252055	0	0	0
5	7	1988	m	1967	Gruppenpraxis	OTHER	39	33.1663	2010-08-27	2013-10-15	52	54	56	0	3	4	0	1.03836	0	0	0	0
5	7	1989	m	1967	Gruppenpraxis	OTHER	89	33.1663	2010-01-01	2017-06-30	57	59	61	4	7	7	2.49863	2	3	0	0	0
5	7	1990	m	1967	Gruppenpraxis	OTHER	30	33.1663	2010-01-01	2017-06-30	61	63	65	1	1	2	2.49863	2	3	0	0	0
5	7	1991	m	1967	Gruppenpraxis	OTHER	14	33.1663	2012-10-30	2017-06-30	63	65	67	0	0	2	0	1.66849	3	0	0	0
5	7	1992	m	1967	Gruppenpraxis	OTHER	13	33.1663	2010-01-01	2011-07-29	61	63	65	3	6	7	1.5726	0	0	0	0	0
5	7	1993	m	1967	Gruppenpraxis	OTHER	70	33.1663	2010-12-17	2017-06-30	49	51	53	0	4	7	0	0	1.74795	0	0	0
5	7	1994	m	1967	Gruppenpraxis	OTHER	29	33.1663	2012-01-04	2017-06-30	56	58	60	0	1	3	0.490411	2	3	0	0	0
5	7	1995	m	1967	Gruppenpraxis	OTHER	62	33.1663	2010-11-29	2017-06-30	71	73	75	0	4	5	1.58904	2	0.252055	0	0	0
5	7	1996	m	1967	Gruppenpraxis	OTHER	69	33.1663	2010-12-17	2017-06-30	58	60	62	0	1	1	1.53973	2	3	0	0	0
5	7	1997	m	1967	Gruppenpraxis	OTHER	101	33.1663	2011-07-13	2011-11-22	69	71	73	0	2	3	0.361644	0	0	0	0	0
5	7	1998	m	1967	Gruppenpraxis	OTHER	26	33.1663	2011-05-23	2017-06-30	68	70	72	0	3	3	1.10959	2	3	0	0	0
5	7	1999	m	1967	Gruppenpraxis	OTHER	3	33.1663	2010-05-05	2014-12-10	56	58	60	0	0	0	2.1589	2	0.443836	0	0	0
[truncated: 34,801 more rows]

## Sheet: psa
practice_n	dr_n	pat_n	psa_date	psa_value	time	tot_psa_time	age_psa
1	1	4	2013-04-08	0.5	2	1	56
1	1	22	2013-09-27	0.7	2	1	70
1	1	23	2013-06-28	1.9	2	1	63
1	1	23	2014-11-19	1.9	3	1	64
1	1	27	2012-11-27	3.8	2	1	66
1	1	72	2013-11-13	4.8	2	2	73
1	1	72	2014-01-16	5.6	2	2	74
1	1	79	2015-03-12	0.4	3	1	58
1	1	102	2014-03-12	2	2	1	70
1	1	106	2013-05-29	1.8	2	1	57
1	1	114	2012-11-09	90.6	2	1	65
1	1	116	2013-04-24	0.4	2	1	63
1	1	116	2014-10-30	0.5	3	1	64
1	1	123	2013-01-25	1.4	2	1	60
1	1	132	2013-09-04	0.4	2	1	60
1	1	139	2014-12-03	0.1	3	1	65
1	1	143	2013-12-06	1.4	2	1	56
1	1	156	2014-12-08	0.9	3	1	58
1	1	167	2013-01-30	2.4	2	1	71
1	1	171	2014-05-16	0.3	2	1	64
1	1	195	2014-04-07	1.8	2	1	67
1	1	203	2015-01-27	0.5	3	1	73
1	1	228	2013-10-31	0.7	2	1	56
1	1	229	2012-08-13	2.2	2	1	69
1	1	231	2014-01-21	18.2	2	1	64
1	1	257	2015-05-21	0.2	3	1	69
1	1	258	2013-05-24	0.01	2	1	71
1	1	261	2012-12-14	0.6	2	1	64
1	1	284	2014-01-13	1.6	2	1	63
1	1	294	2014-05-21	0.2	2	1	63
1	1	305	2014-09-02	0.7	3	1	57
1	1	317	2012-11-02	1.3	2	1	60
1	1	322	2014-11-14	0.9	3	1	67
1	1	365	2013-12-04	0.3	2	1	64
1	1	376	2015-04-14	1.3	3	1	64
3	5	1328	2011-09-22	1.97	1	1	68
3	5	1355	2011-04-07	4.09	1	1	67
3	5	1356	2012-06-21	2.25	1	1	59
3	5	1378	2011-06-06	1.5	1	1	71
3	5	1378	2012-07-03	2.06	2	2	72
3	5	1378	2012-10-23	2.43	2	2	72
3	5	1389	2011-01-20	2.93	1	1	68
3	5	1392	2012-08-27	4.09	2	1	65
3	5	1399	2011-02-01	0.92	1	1	61
3	5	1412	2011-02-18	2.26	1	1	57
3	5	1414	2011-01-14	0.76	1	1	58
3	5	1447	2011-09-20	0.67	1	1	57
3	5	1455	2010-12-20	2.09	1	1	69
3	5	1470	2012-04-05	3.1	1	1	64
4	6	1496	2011-03-23	0.238	1	1	65
4	6	1496	2014-02-12	0.239	2	1	68
4	6	1496	2015-01-07	0.32	3	2	69
4	6	1496	2016-05-04	0.7	3	2	70
4	6	1497	2010-05-04	0.294	1	1	71
4	6	1497	2012-10-30	1.25	2	1	73
4	6	1500	2010-08-18	0.549	1	1	72
4	6	1507	2013-01-30	0.449	2	1	70
4	6	1508	2010-07-21	5.49	1	1	70
4	6	1515	2010-12-21	0.912	1	1	65
4	6	1516	2010-02-26	1.17	1	1	55
4	6	1517	2010-12-10	5.43	1	2	67
4	6	1517	2011-06-01	2.52	1	2	68
4	6	1520	2011-03-28	0.449	1	1	61
4	6	1520	2012-12-07	0.493	2	1	62
4	6	1520	2015-07-01	0.47	3	2	65
4	6	1520	2017-06-27	0.38	3	2	67
4	6	1521	2010-08-13	1.75	1	1	75
4	6	1524	2010-06-07	3.51	1	1	63
4	6	1531	2010-03-18	0.681	1	1	60
4	6	1534	2012-05-24	0.408	1	1	62
4	6	1538	2015-05-28	3.77	3	1	55
4	6	1541	2012-09-24	0.003	2	1	73
4	6	1547	2010-10-28	2.52	1	1	60
4	6	1547	2014-01-20	3.92	2	1	64
4	6	1552	2010-08-12	0.327	1	1	65
4	6	1555	2015-09-18	0.62	3	1	60
4	6	1557	2010-02-16	4.54	1	1	71
4	6	1557	2012-07-10	3.05	2	1	73
4	6	1559	2013-04-25	0.228	2	1	69
4	6	1559	2015-07-02	0.29	3	1	71
4	6	1561	2010-04-27	1.76	1	1	61
4	6	1565	2010-01-22	4.79	1	1	65
4	6	1575	2011-08-25	1.82	1	1	62
4	6	1575	2015-11-06	4.52	3	1	66
4	6	1576	2010-08-10	0.99	1	1	63
4	6	1583	2010-03-24	0.106	1	1	66
4	6	1584	2016-11-30	0.29	3	1	73
4	6	1587	2015-12-21	7.64	3	1	68
4	6	1594	2010-12-01	1.17	1	1	68
4	6	1601	2015-08-11	3.69	3	1	72
4	6	1608	2010-01-08	0.891	1	1	57
4	6	1614	2016-01-25	1.36	3	2	68
4	6	1614	2017-05-22	1.62	3	2	69
4	6	1616	2013-04-12	6.44	2	1	64
4	6	1619	2010-08-24	3.48	1	1	70
4	6	1621	2013-10-30	11.6	2	1	61
4	6	1623	2010-11-15	0.607	1	1	59
4	6	1623	2013-10-24	0.809	2	1	62
4	6	1623	2014-10-13	0.88	3	1	63
4	6	1625	2013-12-16	1.33	2	1	58
4	6	1627	2010-03-24	7.4	1	1	67
4	6	1629	2010-01-27	1.49	1	1	71
4	6	1630	2012-10-26	1.17	2	2	65
4	6	1630	2013-10-30	0.967	2	2	66
4	6	1635	2010-06-02	0.88	1	1	67
4	6	1647	2010-08-18	0.813	1	1	66
4	6	1648	2010-03-30	1.42	1	1	69
4	6	1656	2010-08-17	8.12	1	1	60
4	6	1665	2016-12-03	2.84	3	1	57
4	6	1673	2017-01-25	1.9	3	1	65
4	6	1684	2016-05-17	6.21	3	1	57
4	6	1686	2015-11-05	0.31	3	1	68
4	6	1693	2015-11-23	3.37	3	1	67
4	6	1707	2010-12-29	2.59	1	1	55
4	6	1716	2010-02-23	0.207	1	1	68
4	6	1716	2012-08-29	0.238	2	1	70
4	6	1716	2016-11-21	0.22	3	1	74
4	6	1722	2012-06-09	0.431	1	1	56
4	6	1724	2010-06-24	7.79	1	1	75
4	6	1730	2011-03-15	1.49	1	1	65
4	6	1739	2011-03-10	0.921	1	1	67
4	6	1741	2016-11-04	0.75	3	1	58
4	6	1769	2015-04-14	4.42	3	1	70
4	6	1807	2017-01-13	0.75	3	1	57
4	6	1811	2016-05-20	1.18	3	1	68
4	6	1812	2015-11-09	0.37	3	1	58
6	9	2410	2015-09-21	2.71	3	1	61
6	9	2436	2016-12-09	1.77	3	1	62
6	9	2448	2017-02-21	0.51	3	1	57
6	9	2451	2017-06-09	1.05	3	1	63
6	9	2464	2017-06-28	2.04	3	1	66
6	9	2468	2016-11-02	0.92	3	1	58
6	9	2578	2011-07-11	0.47	1	1	68
6	9	2601	2016-11-15	0.59	3	1	58
6	11	2609	2016-08-03	0.46	3	1	59
6	9	2630	2015-10-21	0.63	3	1	74
6	9	2642	2016-11-03	0.5	3	1	54
6	9	2656	2011-10-01	2.66	1	1	62
6	9	2678	2017-06-09	0.49	3	1	62
6	10	2700	2016-12-19	2.23	3	1	60
6	9	2724	2016-11-11	0.45	3	1	60
6	12	2743	2016-10-24	5.68	3	1	69
6	9	2764	2010-02-03	5.72	1	1	65
6	11	2782	2017-03-20	6.09	3	2	71
6	11	2782	2017-05-02	4.93	3	2	71
6	11	2974	2016-09-14	6.19	3	1	68
6	10	2976	2016-09-09	1.53	3	1	66
6	11	2995	2016-12-07	4.18	3	2	59
6	11	2995	2016-12-20	2.98	3	2	59
6	11	3027	2017-04-19	13.97	3	1	71
7	15	3030	2013-11-26	1.32	2	1	62
7	15	3032	2011-08-17	2.97	1	1	67
7	15	3032	2013-07-31	2.56	2	1	69
7	15	3034	2013-12-16	1.04	2	1	59
7	15	3036	2011-07-11	0.28	1	1	64
7	15	3036	2013-06-24	0.3	2	1	66
7	15	3041	2013-03-12	0.87	2	1	59
7	15	3045	2012-01-23	1.56	1	1	64
7	15	3045	2014-03-21	1.43	2	1	66
7	15	3049	2010-02-02	0.97	1	1	58
7	15	3051	2010-05-26	3.3	1	1	75
7	15	3052	2010-01-12	2.8	1	1	64
7	15	3052	2012-11-26	3.79	2	2	66
7	15	3052	2013-11-05	1.97	2	2	67
7	15	3052	2016-10-17	3.29	3	1	70
7	15	3055	2010-11-22	1.87	1	1	68
7	15	3055	2012-09-25	1.82	2	1	70
7	15	3055	2015-02-27	2.07	3	1	73
7	15	3056	2012-11-30	0.96	2	1	68
7	15	3057	2010-12-01	3.89	1	1	66
7	15	3057	2014-02-21	4.75	2	1	70
7	15	3057	2016-09-13	5.54	3	3	72
7	15	3057	2017-03-14	5.61	3	3	73
7	15	3057	2017-06-20	5.36	3	3	73
7	15	3058	2010-12-08	1.62	1	1	72
7	15	3061	2014-09-20	1.19	3	1	56
7	15	3065	2013-11-05	0.56	2	1	73
7	15	3067	2010-01-05	5.46	1	2	64
7	15	3067	2010-12-22	6	1	2	64
7	15	3069	2011-03-26	0.39	1	1	64
7	15	3071	2010-10-11	2.92	1	2	69
7	15	3071	2012-05-14	2.69	1	2	71
7	15	3075	2010-11-22	1.62	1	2	62
7	15	3075	2011-11-01	1.38	1	2	63
7	15	3077	2013-05-22	0.96	2	1	69
7	15	3083	2014-06-11	4.36	2	1	55
7	15	3083	2014-11-19	0.99	3	2	55
7	15	3083	2017-06-02	1.41	3	2	58
7	15	3084	2010-03-16	1.58	1	1	72
7	15	3086	2011-03-23	0.47	1	1	67
7	15	3086	2013-01-14	0.64	2	1	69
7	15	3089	2012-06-04	0.95	1	1	67
7	15	3090	2014-09-16	2.52	3	1	70
7	15	3093	2010-08-17	1.51	1	1	59
7	15	3093	2013-11-26	2.29	2	1	62
7	15	3098	2011-01-03	0.51	1	1	58
7	15	3099	2013-03-12	5.36	2	3	65
7	15	3099	2013-06-17	5.48	2	3	65
7	15	3099	2013-12-23	7.05	2	3	65
7	15	3099	2015-04-21	4.56	3	1	67
7	15	3101	2011-10-05	1.71	1	1	71
7	15	3101	2013-08-21	2	2	1	73
7	15	3103	2011-08-17	2.11	1	1	57
7	15	3103	2013-09-03	2.63	2	1	59
7	15	3103	2014-09-03	3.64	3	1	60
7	15	3104	2010-01-11	0.49	1	1	64
7	15	3105	2011-10-10	1.72	1	1	68
7	15	3105	2013-11-18	1.56	2	1	70
7	15	3107	2010-03-05	0.4	1	1	67
7	15	3108	2010-09-24	0.38	1	1	57
7	15	3108	2013-11-19	0.42	2	1	60
7	15	3111	2014-11-19	6.67	3	1	58
7	15	3113	2010-06-29	4.75	1	1	67
7	15	3114	2011-12-14	0.78	1	1	55
7	15	3114	2015-03-04	1.14	3	1	59
7	15	3118	2010-03-09	2.61	1	1	62
7	15	3119	2012-02-11	4.44	1	1	58
7	15	3119	2014-03-11	3.19	2	1	60
7	15	3121	2011-11-15	0.5	1	1	61
7	15	3121	2013-03-15	0.34	2	1	63
7	15	3123	2011-03-01	1.7	1	1	66
7	15	3125	2015-02-24	0.4	3	1	66
7	15	3129	2011-01-17	2.49	1	1	70
7	15	3131	2011-11-30	0.67	1	1	55
7	15	3132	2013-12-14	0.45	2	1	57
7	15	3136	2011-03-02	0.25	1	1	60
7	15	3136	2013-06-25	0.92	2	1	62
7	15	3136	2014-08-15	0.3	3	1	63
7	15	3141	2011-01-26	0.88	1	1	55
7	15	3142	2015-02-25	0.4	3	1	56
7	15	3148	2014-03-25	1.78	2	1	57
7	15	3155	2013-08-14	0.45	2	1	67
7	15	3157	2010-03-01	0.65	1	1	60
7	15	3157	2014-08-25	0.49	3	1	64
7	15	3159	2011-04-08	0.16	1	1	55
7	15	3161	2014-10-07	1.17	3	1	55
7	15	3165	2015-03-24	0.78	3	1	61
7	15	3166	2014-01-13	1.22	2	1	57
7	15	3168	2013-04-03	1.39	2	1	57
7	15	3176	2010-05-25	2.52	1	2	63
7	15	3176	2012-05-30	4.59	1	2	65
7	15	3176	2012-09-26	4.91	2	2	65
7	15	3176	2013-05-07	4.05	2	2	66
7	15	3180	2014-09-23	0.96	3	1	61
7	15	3182	2010-09-14	0.43	1	1	56
7	15	3188	2011-06-01	0.75	1	1	65
7	15	3188	2013-06-24	0.55	2	1	67
7	15	3189	2011-06-22	0.55	1	1	70
7	15	3189	2013-06-17	1.15	2	1	72
7	15	3191	2010-02-01	1.38	1	1	62
7	15	3191	2012-08-29	1.72	2	1	64
7	15	3193	2010-07-20	0.02	1	1	73
7	15	3193	2012-09-04	0.01	2	1	75
7	15	3198	2014-04-29	0.56	2	1	58
7	15	3198	2016-09-02	0.56	3	1	60
7	15	3199	2013-05-31	2.13	2	1	56
7	15	3199	2014-09-15	2.06	3	2	57
7	15	3199	2016-09-21	2.39	3	2	59
7	15	3202	2010-08-30	3.72	1	2	68
7	15	3202	2011-08-22	2.41	1	2	69
7	15	3202	2013-07-30	3.27	2	1	71
7	15	3203	2013-07-12	1.25	2	1	68
7	15	3204	2011-11-29	1.11	1	1	65
7	15	3204	2013-10-23	1.23	2	1	67
7	15	3204	2014-10-20	1.24	3	1	68
7	15	3210	2014-04-26	0.34	2	1	62
7	15	3213	2014-01-10	4.12	2	1	56
7	15	3219	2010-06-14	0.23	1	2	60
7	15	3219	2012-06-19	0.5	1	2	62
7	15	3220	2014-05-13	0.45	2	1	60
7	15	3225	2010-03-29	3.76	1	2	69
7	15	3225	2011-01-12	5.46	1	2	70
7	15	3229	2010-11-16	0.52	1	1	56
7	15	3232	2016-09-05	5.41	3	1	56
7	15	3246	2011-12-21	1.18	1	1	59
7	15	3246	2014-02-19	1.44	2	1	62
7	15	3247	2012-06-05	4.29	1	1	67
7	15	3250	2011-05-18	3.94	1	3	55
7	15	3250	2011-08-24	1.55	1	3	55
7	15	3250	2012-05-08	1.7	1	3	56
7	15	3253	2015-03-25	1.02	3	1	61
7	15	3254	2010-04-28	3.41	1	1	66
7	15	3258	2014-09-01	0.33	3	1	65
7	15	3262	2010-03-05	2.68	1	1	71
7	15	3263	2013-04-20	0.72	2	1	59
7	15	3264	2011-11-29	2.33	1	1	58
7	15	3264	2014-07-16	1.76	3	1	61
7	15	3265	2010-03-08	3.81	1	1	74
7	15	3266	2011-08-17	0.47	1	1	61
7	15	3268	2012-06-11	3.7	1	1	62
7	15	3269	2011-06-10	0.69	1	1	63
7	15	3269	2013-08-14	0.89	2	1	65
7	15	3275	2010-01-29	0.38	1	2	61
7	15	3275	2011-09-28	0.37	1	2	62
7	15	3277	2010-08-16	2.07	1	1	75
7	15	3278	2011-11-19	0.29	1	1	57
7	15	3280	2013-07-17	0.21	2	1	56
7	15	3287	2013-01-08	2.51	2	1	66
7	15	3288	2011-01-28	0.43	1	1	73
7	15	3290	2011-12-09	2.36	1	1	62
7	15	3295	2010-05-25	1.19	1	2	56
7	15	3295	2011-01-03	1.26	1	2	57
7	15	3297	2013-03-15	4.87	2	2	55
7	15	3297	2013-11-20	1.41	2	2	55
7	15	3300	2013-02-20	1.01	2	1	60
7	15	3301	2010-06-18	0.17	1	1	61
7	15	3302	2010-11-30	0.51	1	1	55
7	15	3303	2010-09-28	5.83	1	1	75
7	15	3304	2010-01-13	1.4	1	2	69
7	15	3304	2012-02-20	1.19	1	2	71
7	15	3305	2011-05-07	0.8	1	2	60
7	15	3305	2012-01-24	1.1	1	2	61
7	15	3311	2011-05-18	0.39	1	1	63
7	15	3311	2013-10-15	0.49	2	1	65
7	15	3316	2016-09-23	2.57	3	1	59
7	15	3317	2013-10-23	1.71	2	1	66
7	15	3317	2015-05-06	2.2	3	1	68
7	15	3318	2011-08-24	0.47	1	1	55
7	15	3318	2013-07-19	0.32	2	1	57
7	15	3323	2011-12-23	1.36	1	1	65
7	15	3323	2014-11-05	1.78	3	1	68
7	15	3330	2011-07-11	1.84	1	1	66
7	15	3357	2010-07-05	1.87	1	1	55
7	15	3358	2010-05-07	1.91	1	1	61
7	15	3361	2013-05-21	1.64	2	1	57
7	15	3361	2016-09-06	0.71	3	1	60
7	15	3379	2014-04-01	7.27	2	2	55
7	15	3379	2014-05-12	6.76	2	2	55
7	15	3387	2012-09-04	2.87	2	1	58
7	15	3401	2013-10-04	1.08	2	1	62
7	15	3402	2011-06-14	2.15	1	1	57
7	15	3410	2012-01-04	1.21	1	1	60
7	15	3410	2014-01-13	2.03	2	1	62
7	15	3415	2010-06-07	1.04	1	1	55
7	15	3415	2013-03-13	1.86	2	1	58
7	15	3415	2015-02-06	2.15	3	1	60
7	15	3421	2010-05-04	1.31	1	1	72
7	15	3441	2011-05-11	0.61	1	1	64
7	15	3455	2014-01-13	11.2	2	1	56
7	15	3455	2016-10-10	0.01	3	1	58
7	15	3482	2010-02-23	0.71	1	1	55
7	15	3485	2010-03-01	1.48	1	2	57
7	15	3485	2012-06-20	1.85	1	2	59
7	15	3485	2015-03-25	3.43	3	1	62
7	15	3488	2010-03-13	2.75	1	1	69
7	15	3492	2010-07-07	0.71	1	1	70
7	15	3492	2012-08-07	1.12	2	1	72
7	15	3492	2014-07-25	1.17	3	1	74
7	15	3496	2011-05-03	4.71	1	2	70
7	15	3496	2012-06-26	5.42	1	2	71
7	15	3496	2013-06-17	5.87	2	2	72
7	15	3496	2014-06-07	1.74	2	2	73
7	15	3496	2015-04-13	2.37	3	1	74
7	15	3497	2011-04-06	0.37	1	1	57
7	15	3497	2014-08-12	0.5	3	1	60
7	15	3498	2013-02-15	0.63	2	1	56
7	15	3500	2014-05-30	1.73	2	1	63
7	15	3501	2011-11-15	0.75	1	1	70
7	15	3512	2011-02-22	1.02	1	2	66
7	15	3512	2012-02-24	1.07	1	2	67
7	15	3512	2013-02-15	1.37	2	1	68
7	15	3512	2015-03-09	2.08	3	2	70
7	15	3512	2017-05-24	1.87	3	2	72
7	15	3513	2014-04-28	1.06	2	1	73
7	15	3550	2012-12-12	2.17	2	2	54
7	15	3550	2013-05-31	1.68	2	2	55
7	15	3550	2017-03-08	1.93	3	1	59
7	15	3562	2017-03-08	2.5	3	1	61
7	15	3588	2014-09-19	1.1	3	1	58
7	15	3591	2017-04-04	4.09	3	1	71
8	16	3621	2012-07-04	1.43	2	1	71
8	16	3628	2013-04-23	0.51	2	1	70
8	16	3637	2010-03-04	1.87	1	1	66
8	16	3644	2010-10-13	0.97	1	1	70
8	16	3645	2012-07-02	0.55	2	1	65
8	16	3650	2011-04-06	0.61	1	1	63
8	16	3652	2010-10-27	0.23	1	1	57
8	16	3653	2011-05-19	0.2	1	1	67
8	16	3659	2010-03-03	3.63	1	2	72
8	16	3659	2010-12-23	4.31	1	2	72
8	16	3664	2010-03-04	1.83	1	1	59
8	16	3668	2012-02-06	9.56	1	1	64
8	16	3669	2011-12-19	1.09	1	1	60
8	16	3670	2010-10-20	2.17	1	1	55
8	16	3672	2011-07-18	0.87	1	1	66
8	16	3672	2012-10-11	0.68	2	1	67
8	16	3676	2011-05-12	1.83	1	1	58
8	16	3693	2012-01-06	0.73	1	1	67
8	16	3693	2013-04-30	0.77	2	1	68
8	16	3698	2010-03-24	3.12	1	1	69
8	16	3701	2011-04-12	1.63	1	1	58
8	16	3713	2012-02-22	1.38	1	1	64
8	16	3731	2010-12-29	2.14	1	1	63
8	16	3749	2012-02-13	0.23	1	1	64
8	16	3752	2010-12-02	1.59	1	1	62
8	16	3763	2010-10-07	0.29	1	1	58
8	16	3774	2012-08-13	0.97	2	1	62
8	16	3818	2012-07-04	0.85	2	1	65
8	16	3852	2012-09-10	1.72	2	1	55
8	16	3873	2010-10-06	1.92	1	1	61
8	16	3883	2012-06-22	3.86	1	1	60
8	16	3914	2012-10-16	0.33	2	1	63
8	16	3920	2010-10-28	3.56	1	1	74
9	17	4049	2010-06-07	2.21	1	2	63
9	17	4049	2011-05-11	2.72	1	2	64
9	17	4051	2010-11-15	1.29	1	1	72
9	17	4052	2011-06-28	1.81	1	2	73
9	17	4052	2011-04-26	13	1	2	73
9	17	4053	2016-03-18	1.29	3	2	55
9	17	4053	2017-05-16	1.01	3	2	56
9	17	4054	2011-03-07	1.46	1	1	55
9	17	4055	2011-09-05	0.9	1	1	57
9	17	4057	2010-05-25	0.41	1	1	63
9	17	4057	2012-09-17	0.57	2	2	65
9	17	4057	2014-03-17	0.99	2	2	67
9	17	4057	2015-03-12	1.11	3	2	68
9	17	4057	2016-03-08	1.25	3	2	69
9	17	4060	2010-07-20	1.1	1	1	57
9	17	4060	2016-11-09	2.03	3	1	63
9	17	4061	2010-02-05	0.19	1	1	63
9	17	4061	2012-08-20	0.39	2	2	65
9	17	4061	2013-09-10	0.45	2	2	66
9	17	4061	2015-02-16	0.29	3	3	68
9	17	4061	2016-03-22	0.37	3	3	69
9	17	4061	2017-03-27	0.28	3	3	70
9	17	4063	2010-05-18	0.73	1	1	72
9	17	4065	2010-12-02	0.68	1	2	63
9	17	4065	2012-04-30	0.91	1	2	65
9	17	4065	2013-06-03	0.67	2	1	66
9	17	4066	2015-06-16	0.31	3	1	55
9	17	4067	2011-01-24	3.83	1	1	62
9	17	4068	2010-08-13	1.93	1	2	67
9	17	4068	2011-08-23	1.59	1	2	68
9	17	4068	2014-04-30	0.01	2	1	71
9	17	4068	2015-04-29	1.44	3	2	72
9	17	4068	2017-05-17	2.09	3	2	74
9	17	4069	2010-09-08	0.78	1	2	58
9	17	4069	2012-03-01	1.79	1	2	60
9	17	4069	2013-03-18	0.84	2	2	61
9	17	4069	2014-05-02	1.06	2	2	62
9	17	4069	2015-01-21	1.75	3	2	63
9	17	4069	2017-02-27	0.74	3	2	65
9	17	4070	2010-03-01	2.49	1	1	73
9	17	4071	2010-05-07	0.53	1	2	57
9	17	4071	2011-09-19	0.58	1	2	58
9	17	4073	2010-02-09	1.85	1	1	66
9	17	4073	2012-10-08	1.7	2	1	68
9	17	4073	2015-03-04	1.44	3	2	71
9	17	4073	2016-10-21	1.87	3	2	72
9	17	4074	2012-12-17	1.38	2	2	72
9	17	4074	2013-09-09	0.75	2	2	73
9	17	4074	2015-02-09	0.54	3	1	75
9	17	4075	2010-07-20	3.76	1	1	56
9	17	4076	2012-06-29	1.37	1	1	72
9	17	4077	2010-06-15	3.64	1	2	66
9	17	4077	2011-06-27	2.3	1	2	67
9	17	4077	2012-08-14	3.04	2	1	68
9	17	4078	2010-10-22	0.01	1	1	70
9	17	4080	2010-06-01	1.39	1	2	61
9	17	4080	2011-10-28	1	1	2	62
9	17	4080	2012-12-05	1.01	2	2	63
9	17	4080	2013-10-28	1.39	2	2	64
9	17	4080	2014-11-04	1.02	3	3	65
9	17	4080	2016-06-06	1.03	3	3	67
9	17	4080	2017-06-12	1.63	3	3	68
9	17	4081	2010-03-16	3.2	1	2	63
9	17	4081	2012-03-07	3	1	2	65
9	17	4082	2012-01-09	0.86	1	1	67
9	17	4082	2014-03-24	0.87	2	1	69
9	17	4082	2015-02-13	0.86	3	2	70
9	17	4082	2016-05-02	0.9	3	2	71
9	17	4083	2011-04-27	0.57	1	1	67
9	17	4083	2013-01-21	0.7	2	2	69
9	17	4083	2014-03-24	0.94	2	2	70
9	17	4083	2015-11-04	1.36	3	2	71
9	17	4083	2016-08-23	1.75	3	2	72
9	17	4085	2010-04-06	0.81	1	3	67
9	17	4085	2011-04-29	0.71	1	3	68
9	17	4085	2012-05-07	0.72	1	3	69
9	17	4085	2013-05-15	0.76	2	1	70
9	17	4085	2014-08-12	0.62	3	2	71
9	17	4085	2016-01-22	0.91	3	2	73
9	17	4087	2017-05-10	1.01	3	1	55
9	17	4088	2010-08-26	2.13	1	1	65
9	17	4088	2014-03-10	1.57	2	1	69
9	17	4088	2015-06-03	1.76	3	2	70
9	17	4088	2017-02-14	2.98	3	2	72
9	17	4093	2010-06-11	2.9	1	1	71
9	17	4095	2010-03-24	2.54	1	4	60
9	17	4095	2011-08-17	8.37	1	4	61
9	17	4095	2011-09-13	7.66	1	4	61
9	17	4095	2011-11-23	6.41	1	4	61
9	17	4096	2011-03-28	0.59	1	1	64
9	17	4096	2014-05-08	0.54	2	1	67
9	17	4097	2010-03-23	0.86	1	3	60
9	17	4097	2011-03-02	0.9	1	3	61
9	17	4097	2012-03-19	0.78	1	3	62
9	17	4097	2014-07-22	0.72	3	1	64
9	17	4098	2011-01-14	3.17	1	1	66
9	17	4101	2010-06-14	0.45	1	2	67
9	17	4101	2011-04-29	0.36	1	2	68
9	17	4101	2013-04-26	0.44	2	1	70
9	17	4101	2014-09-18	0.33	3	2	71
9	17	4101	2016-03-23	0.4	3	2	73
9	17	4102	2011-01-27	2.25	1	1	56
9	17	4103	2010-07-13	0.63	1	1	56
9	17	4103	2012-08-29	0.95	2	1	58
9	17	4103	2014-11-03	1.78	3	2	60
9	17	4103	2017-05-15	1.52	3	2	63
9	17	4105	2010-01-18	0.86	1	2	66
9	17	4105	2012-01-26	1.14	1	2	68
9	17	4108	2010-02-17	1.04	1	2	66
9	17	4108	2011-01-19	1.11	1	2	67
9	17	4108	2013-03-25	1.14	2	1	69
9	17	4108	2017-06-08	1.62	3	1	73
9	17	4110	2012-08-21	1.16	2	1	55
9	17	4110	2014-09-23	1.25	3	3	57
9	17	4110	2016-03-02	2.07	3	3	59
9	17	4110	2017-01-17	2.24	3	3	60
9	17	4114	2014-07-01	0.7	3	1	56
9	17	4116	2010-12-10	1.56	1	2	57
9	17	4116	2012-05-29	1.59	1	2	59
9	17	4116	2016-05-27	1.94	3	1	63
9	17	4118	2010-10-22	0.47	1	1	57
9	17	4118	2013-04-22	0.47	2	1	60
9	17	4118	2015-03-03	0.54	3	3	62
9	17	4118	2016-03-07	1.04	3	3	63
9	17	4118	2017-03-31	0.77	3	3	64
9	17	4120	2010-07-07	1.67	1	1	69
9	17	4120	2013-03-05	1.52	2	1	72
9	17	4120	2016-03-11	1.55	3	1	75
9	17	4122	2013-06-04	3.21	2	1	57
9	17	4122	2014-09-05	3.11	3	1	58
9	17	4123	2010-02-08	0.49	1	3	66
9	17	4123	2011-03-23	0.48	1	3	67
9	17	4123	2012-04-25	0.47	1	3	68
9	17	4123	2013-05-06	0.57	2	1	69
9	17	4123	2015-06-15	0.67	3	2	71
9	17	4123	2017-05-23	0.7	3	2	73
9	17	4126	2011-05-02	0.85	1	1	66
9	17	4127	2010-11-22	2.01	1	1	57
9	17	4127	2014-12-01	2.09	3	1	61
9	17	4129	2010-06-21	0.57	1	2	60
9	17	4129	2011-08-22	0.52	1	2	61
9	17	4129	2012-12-03	0.6	2	1	62
9	17	4129	2015-02-10	0.7	3	1	65
9	17	4131	2011-05-17	0.56	1	2	61
9	17	4131	2012-04-24	0.56	1	2	62
9	17	4131	2015-02-26	1.13	3	2	65
9	17	4131	2016-11-01	1.28	3	2	66
9	17	4132	2013-02-06	0.18	2	2	55
9	17	4132	2014-04-28	0.23	2	2	56
9	17	4132	2016-05-25	0.27	3	2	58
9	17	4132	2017-05-08	0.28	3	2	59
9	17	4133	2016-06-14	1.81	3	1	57
9	17	4139	2012-05-30	1.07	1	1	61
9	17	4139	2013-05-01	1.29	2	1	62
9	17	4139	2015-05-20	1.11	3	2	64
9	17	4139	2016-05-03	1.05	3	2	65
9	17	4144	2011-04-06	3.61	1	1	71
9	17	4145	2014-11-21	0.38	3	1	60
9	17	4147	2012-02-16	1.37	1	1	67
9	17	4147	2014-05-07	1.33	2	1	69
9	17	4151	2010-01-05	4.19	1	1	72
9	17	4159	2013-10-30	1.28	2	1	70
9	17	4159	2015-01-27	1.55	3	2	72
9	17	4159	2016-11-22	1.98	3	2	73
9	17	4162	2011-04-29	0.23	1	1	62
9	17	4162	2016-03-29	0.39	3	1	67
9	17	4164	2014-12-01	0.38	3	2	72
9	17	4164	2016-11-10	0.47	3	2	74
9	17	4166	2010-01-19	4.57	1	2	63
9	17	4166	2010-07-13	5.53	1	2	63
9	17	4168	2016-03-03	1.04	3	2	61
9	17	4168	2017-06-19	1.33	3	2	62
9	17	4171	2010-12-08	1.08	1	1	73
9	17	4175	2013-02-25	0.82	2	2	56
9	17	4175	2013-11-18	0.42	2	2	56
9	17	4175	2015-05-11	0.8	3	2	58
9	17	4175	2016-04-04	0.69	3	2	59
9	17	4177	2016-11-28	0.98	3	1	55
9	17	4179	2010-01-06	0.45	1	2	59
9	17	4179	2012-03-13	0.4	1	2	61
9	17	4183	2010-03-23	0.54	1	2	71
9	17	4183	2011-04-04	0.92	1	2	72
9	17	4184	2010-10-29	0.23	1	3	56
9	17	4184	2011-05-02	0.36	1	3	57
9	17	4184	2012-02-10	0.25	1	3	58
9	17	4184	2013-02-25	0.45	2	1	59
9	17	4184	2014-07-02	0.28	3	2	60
9	17	4184	2016-01-21	0.3	3	2	62
9	17	4188	2012-02-13	0.75	1	1	56
9	17	4189	2014-09-09	9.35	3	1	64
9	17	4196	2011-03-04	0.75	1	2	68
9	17	4196	2012-03-26	0.83	1	2	69
9	17	4196	2013-12-16	0.82	2	1	70
9	17	4196	2015-11-04	0.44	3	1	72
9	17	4201	2013-02-01	0.64	2	2	55
9	17	4201	2014-02-19	0.56	2	2	56
9	17	4201	2017-04-03	0.76	3	1	59
9	17	4203	2016-11-22	1.23	3	1	55
9	17	4206	2012-01-18	2.11	1	1	60
9	17	4207	2015-10-29	1.3	3	1	56
9	17	4213	2012-08-07	2.73	2	1	70
9	17	4214	2014-04-04	1.69	2	1	56
9	17	4214	2015-04-28	2.22	3	2	57
9	17	4214	2017-02-15	1.67	3	2	59
9	17	4215	2010-02-04	0.75	1	2	66
9	17	4215	2011-02-10	0.84	1	2	67
9	17	4215	2012-11-19	0.46	2	1	68
9	17	4218	2010-02-10	5.25	1	1	65
9	17	4219	2012-01-17	0.95	1	1	68
9	17	4219	2013-12-17	0.8	2	1	69
9	17	4221	2014-01-23	1.23	2	1	60
9	17	4224	2010-01-05	0.75	1	1	57
9	17	4228	2011-06-08	0.66	1	1	59
9	17	4228	2013-03-11	0.78	2	1	61
9	17	4232	2014-05-20	1.1	2	1	56
9	17	4246	2015-11-02	0.93	3	2	57
9	17	4246	2016-12-05	1.54	3	2	58
9	17	4252	2010-01-18	0.23	1	2	63
9	17	4252	2012-03-21	0.32	1	2	65
9	17	4252	2013-03-20	0.2	2	1	66
9	17	4252	2015-05-06	0.2	3	1	68
9	17	4292	2013-03-04	0.66	2	2	68
9	17	4292	2014-06-04	0.74	2	2	69
9	17	4292	2015-07-13	0.82	3	1	70
9	17	4313	2011-11-08	1.43	1	1	60
9	17	4313	2012-10-29	2.56	2	1	61
9	17	4314	2011-10-24	1.49	1	1	66
9	17	4315	2016-03-16	4.27	3	1	66
9	17	4323	2014-09-09	0.36	3	1	74
9	17	4325	2011-09-21	0.8	1	2	60
9	17	4325	2012-04-25	0.58	1	2	61
9	17	4325	2013-04-26	0.63	2	2	62
9	17	4325	2014-06-03	0.76	2	2	63
9	17	4325	2015-05-05	0.84	3	2	64
9	17	4325	2016-05-20	0.92	3	2	65
9	17	4329	2011-12-05	1.26	1	1	56
9	17	4329	2014-09-15	0.69	3	2	59
9	17	4329	2016-12-09	1.38	3	2	61
9	17	4333	2012-01-30	0.74	1	1	60
9	17	4337	2012-08-22	1.43	2	2	60
9	17	4337	2013-06-28	1.53	2	2	61
9	17	4342	2013-03-06	0.67	2	2	57
9	17	4342	2014-05-09	0.33	2	2	58
9	17	4345	2012-07-03	3.54	2	1	73
9	17	4353	2012-09-14	1.17	2	1	58
9	17	4354	2012-08-17	1.2	2	1	64
9	17	4354	2015-03-17	1.22	3	1	67
9	17	4356	2012-11-14	0.1	2	2	54
9	17	4356	2013-11-11	0.13	2	2	55
9	17	4356	2015-06-16	0.13	3	3	57
9	17	4356	2016-05-30	0.25	3	3	58
9	17	4356	2017-05-10	0.15	3	3	59
9	17	4359	2012-11-12	0.21	2	2	58
9	17	4359	2014-06-27	0.15	2	2	60
9	17	4359	2016-06-13	0.3	3	2	62
9	17	4359	2017-05-17	0.21	3	2	63
9	17	4371	2015-01-23	1.01	3	1	55
9	17	4378	2013-10-08	0.71	2	1	68
9	17	4378	2015-06-01	1	3	1	70
9	17	4382	2013-05-31	1.36	2	1	56
9	17	4386	2015-12-07	0.18	3	1	74
9	17	4389	2014-05-22	0.56	2	1	55
9	17	4390	2013-07-17	1.37	2	1	55
9	17	4390	2015-11-11	1.23	3	2	57
9	17	4390	2016-10-20	1.52	3	2	58
9	17	4407	2014-07-09	2.96	3	1	57
9	17	4408	2016-07-06	2.18	3	1	67
9	17	4411	2016-06-21	2.04	3	1	56
9	17	4414	2015-02-26	1.9	3	3	69
9	17	4414	2016-06-21	2.03	3	3	70
9	17	4414	2017-05-10	1.89	3	3	71
9	17	4426	2015-02-18	1.96	3	2	59
9	17	4426	2016-02-01	1.43	3	2	60
9	17	4427	2015-03-10	0.38	3	1	61
9	17	4428	2015-03-20	1.49	3	3	58
9	17	4428	2016-08-30	2.12	3	3	59
9	17	4428	2017-06-12	1.77	3	3	60
9	17	4432	2015-05-12	0.41	3	1	73
9	17	4433	2015-07-06	1.4	3	1	58
9	17	4434	2015-08-19	2.83	3	1	61
9	17	4435	2015-07-16	0.7	3	1	70
9	17	4438	2017-04-05	2.23	3	1	74
9	17	4439	2015-07-23	5.73	3	2	68
9	17	4439	2017-05-09	5.06	3	2	70
9	17	4441	2016-01-15	0.13	3	1	58
9	17	4445	2017-05-15	1.65	3	1	67
10	19	4460	2014-07-22	0.01	3	1	65
10	19	4464	2015-03-27	0.68	3	1	66
10	19	4471	2014-06-10	1.81	2	1	64
10	18	4508	2014-07-04	1.57	3	1	65
10	18	4516	2015-11-05	1.06	3	1	54
10	19	4531	2016-07-20	0.94	3	1	72
10	18	4570	2014-03-21	0.86	2	1	58
10	19	4584	2015-01-15	1.7	3	1	60
10	19	4597	2013-01-09	0.26	2	1	73
10	18	4615	2015-03-02	1.99	3	1	55
10	19	4616	2015-08-14	1.28	3	1	61
10	19	4661	2013-09-09	1.07	2	1	56
10	18	4703	2015-03-14	1.32	3	1	56
10	19	4708	2015-03-24	29.55	3	1	69
10	18	4799	2014-07-04	0.65	3	1	68
10	18	4813	2016-07-08	0.04	3	2	73
10	18	4813	2017-06-16	0.04	3	2	74
10	18	4844	2016-04-04	0.01	3	1	72
10	18	4865	2014-04-02	1	2	1	56
10	19	4868	2013-06-28	0.01	2	1	67
10	19	4910	2014-02-22	20.1	2	1	57
10	18	5010	2016-04-30	3.43	3	1	62
11	20	5090	2010-07-24	0.338	1	2	55
11	20	5090	2011-11-01	0.454	1	2	56
11	20	5090	2015-07-22	0.62	3	1	60
11	20	5091	2010-02-10	8.6	1	1	70
11	20	5092	2011-07-20	1.73	1	1	56
11	20	5096	2010-02-24	3.37	1	2	67
11	20	5096	2010-08-16	3.72	1	2	67
11	20	5103	2010-08-25	15.5	1	2	71
11	20	5103	2012-02-06	15.3	1	2	73
11	20	5107	2013-08-14	1.01	2	1	58
11	20	5113	2012-02-14	6.13	1	1	57
11	20	5118	2010-07-14	1.11	1	1	60
11	20	5123	2012-03-29	0.907	1	1	58
11	20	5125	2010-12-23	0.951	1	1	63
11	20	5128	2010-10-07	5.62	1	1	69
11	20	5131	2011-07-14	1.01	1	1	59
11	20	5131	2014-12-11	0.94	3	1	62
11	20	5132	2010-12-08	2.34	1	1	56
11	20	5134	2010-05-18	1.87	1	1	69
11	20	5135	2010-12-06	0.965	1	1	58
11	20	5137	2011-04-14	2.12	1	1	59
11	20	5137	2014-01-28	0.006	2	1	62
11	20	5144	2014-01-20	3.07	2	1	69
11	20	5147	2012-08-09	2.21	2	1	62
11	20	5149	2015-01-20	1.08	3	1	65
11	20	5151	2010-06-15	1.2	1	1	60
11	20	5151	2016-01-22	1.75	3	1	66
11	20	5153	2010-07-06	0.695	1	1	59
11	20	5153	2016-05-24	1.18	3	1	65
11	20	5154	2011-07-13	0.656	1	1	61
11	20	5155	2010-02-11	1.6	1	1	60
11	20	5170	2010-05-06	1.78	1	1	59
11	20	5171	2015-12-22	5.21	3	1	56
11	20	5172	2010-08-25	0.65	1	1	64
11	20	5174	2012-06-07	1.6	1	1	69
11	20	5182	2010-11-10	1.42	1	1	63
11	20	5184	2016-01-26	0.71	3	1	66
11	20	5188	2010-04-07	1.67	1	1	55
11	20	5188	2014-10-16	2.77	3	2	59
11	20	5188	2015-10-26	2.59	3	2	60
11	20	5189	2017-06-09	1.51	3	1	56
11	20	5190	2010-01-28	0.777	1	1	56
11	20	5190	2016-01-22	1.16	3	1	62
11	20	5194	2011-07-11	1.34	1	1	57
11	20	5195	2012-05-31	9.75	1	1	67
11	20	5195	2012-07-18	9.35	2	1	67
11	20	5198	2012-02-03	1.84	1	1	65
11	20	5203	2012-04-05	1.71	1	1	56
11	20	5203	2016-02-10	1.71	3	1	60
11	20	5205	2010-03-02	1.01	1	1	66
11	20	5211	2011-07-04	0.794	1	1	59
11	20	5211	2016-12-01	0.87	3	1	64
11	20	5214	2011-04-28	1.86	1	1	66
11	20	5219	2011-04-19	0.513	1	1	60
11	20	5223	2015-10-15	0.36	3	1	54
11	20	5224	2011-02-22	2.34	1	1	70
11	20	5224	2013-01-22	2.27	2	1	72
11	20	5227	2016-04-20	2.06	3	1	69
11	20	5228	2010-05-12	1.99	1	1	67
11	20	5234	2011-05-16	3.56	1	1	68
11	20	5238	2013-11-26	0.787	2	1	57
11	20	5240	2012-03-22	0.716	1	1	57
11	20	5240	2016-03-09	0.91	3	1	61
11	20	5241	2016-08-15	1.04	3	1	55
11	20	5246	2010-05-19	1.15	1	1	72
11	20	5247	2016-05-19	2.91	3	1	67
11	20	5248	2011-04-07	0.223	1	1	67
11	20	5258	2015-11-02	3.52	3	1	56
11	20	5273	2011-03-05	1.82	1	1	61
11	20	5273	2015-03-30	2.84	3	1	65
11	20	5290	2010-04-28	1.78	1	1	72
11	20	5294	2010-12-07	0.341	1	1	58
11	20	5295	2013-02-12	3.88	2	1	61
11	20	5295	2015-09-22	4.15	3	1	63
11	20	5302	2014-09-06	6.68	3	1	65
11	20	5309	2010-12-09	1.55	1	1	70
11	20	5314	2011-06-17	0.944	1	1	60
11	20	5318	2015-11-16	2.11	3	1	61
11	20	5329	2010-09-06	2.45	1	1	56
11	20	5330	2010-12-02	2.05	1	1	68
11	20	5331	2011-11-28	2.17	1	1	65
11	20	5338	2012-06-29	2.73	1	1	67
11	20	5340	2010-06-22	2.78	1	1	59
11	20	5345	2010-09-16	2.99	1	1	63
11	20	5347	2014-06-06	1.22	2	1	69
11	20	5350	2011-10-12	0.991	1	1	61
11	20	5351	2010-12-08	0.803	1	1	56
11	20	5356	2012-01-06	1.06	1	1	59
11	20	5358	2015-01-28	0.49	3	1	55
11	20	5368	2010-12-09	10.9	1	2	71
11	20	5368	2012-02-21	9.61	1	2	73
11	20	5368	2013-04-17	9.03	2	1	74
11	20	5370	2011-02-07	0.722	1	1	70
11	20	5377	2011-07-27	0.64	1	1	65
11	20	5378	2010-02-18	1.07	1	1	67
11	20	5380	2011-05-17	1.27	1	1	62
11	20	5380	2015-02-26	5.62	3	3	66
11	20	5380	2016-06-30	1.6	3	3	67
11	20	5380	2017-05-29	2.23	3	3	68
11	20	5382	2014-01-09	0.797	2	1	67
11	20	5384	2010-01-06	1.26	1	1	73
11	20	5386	2010-02-10	0.72	1	1	60
11	20	5391	2013-08-05	1.15	2	1	57
11	20	5398	2015-11-26	1.91	3	1	55
11	20	5404	2010-07-22	2.26	1	1	67
11	20	5409	2010-09-09	2.17	1	1	55
11	20	5411	2011-10-06	0.561	1	1	57
11	20	5420	2016-09-14	0.94	3	1	67
11	20	5433	2011-08-15	2	1	1	56
11	20	5446	2011-04-14	4.77	1	1	55
11	20	5451	2016-03-04	0.64	3	1	56
11	20	5460	2015-10-22	1.06	3	1	55
11	20	5470	2010-01-04	4.77	1	1	58
11	20	5473	2011-03-09	0.991	1	1	57
11	20	5481	2011-08-11	0.663	1	1	55
11	20	5520	2010-02-11	2.56	1	1	66
11	20	5542	2011-02-02	0.656	1	1	58
11	20	5617	2015-07-28	1.39	3	1	58
11	20	5630	2010-01-05	0.406	1	1	55
11	20	5633	2010-12-15	0.166	1	1	54
11	20	5634	2013-03-12	2.1	2	1	74
11	20	5643	2010-03-12	1.06	1	1	72
11	20	5644	2010-03-19	0.295	1	1	61
11	20	5656	2010-05-17	0.548	1	1	58
11	20	5697	2014-01-10	2.28	2	1	56
11	20	5704	2011-02-07	8.19	1	1	65
11	20	5712	2011-07-05	1.22	1	1	64
11	20	5745	2012-01-26	1.8	1	1	56
11	20	5745	2017-03-24	12.79	3	1	61
11	20	5774	2016-06-17	0.61	3	1	62
11	20	5884	2015-05-27	1.4	3	1	60
12	21	5998	2012-06-15	2.43	1	1	67
12	21	6007	2012-06-06	4.47	1	1	66
12	21	6052	2012-04-16	0.01	1	1	73
12	21	6054	2012-05-09	3.47	1	1	55
12	21	6081	2012-05-16	0.77	1	1	60
12	21	6230	2012-05-22	528	1	1	66
12	21	6278	2012-05-07	0.96	1	1	68
12	21	6298	2012-05-18	0.84	1	1	65
13	22	6321	2011-06-15	0.8	1	1	71
13	22	6334	2012-03-27	0.4	1	1	71
13	22	6334	2013-03-13	0.4	2	2	72
13	22	6334	2014-02-14	0.4	2	2	73
13	22	6363	2010-02-15	3	1	2	63
13	22	6363	2012-02-17	3.1	1	2	65
13	22	6363	2013-02-20	4.9	2	1	66
13	22	6389	2013-07-31	2	2	1	70
13	22	6391	2013-12-03	1.6	2	1	62
13	22	6407	2010-11-05	2.3	1	1	68
13	22	6427	2015-03-18	0.5	3	1	65
13	22	6437	2010-06-15	6	1	2	74
13	22	6437	2011-07-18	6.9	1	2	75
13	22	6438	2014-01-22	1.6	2	1	57
13	22	6441	2012-02-14	1.2	1	1	71
13	22	6502	2012-02-20	0.8	1	1	57
13	22	6527	2013-12-20	14	2	1	64
13	22	6545	2011-02-07	2	1	1	66
13	22	6561	2013-04-15	0.9	2	1	69
13	22	6609	2010-04-27	8.8	1	1	63
13	22	6656	2013-04-19	0.8	2	1	68
13	22	6675	2016-03-01	5.34	3	1	56
13	22	6697	2013-01-23	0.4	2	1	55
13	22	6697	2016-03-02	0.39	3	2	58
13	22	6697	2017-02-08	0.44	3	2	59
13	22	6778	2011-10-05	0.5	1	1	66
13	22	6856	2016-04-18	3.85	3	1	58
14	23	6879	2011-02-18	1.6	1	1	56
14	23	6884	2016-09-24	0.8	3	1	60
14	23	6887	2012-08-21	1.3	2	1	55
14	23	6889	2010-06-21	6.1	1	3	68
14	23	6889	2011-02-25	7.9	1	3	69
14	23	6889	2012-06-14	6.4	1	3	70
14	23	6889	2013-01-11	5.7	2	1	71
14	23	6890	2010-06-04	3.9	1	1	67
14	23	6891	2010-11-15	2.4	1	1	71
14	23	6892	2017-01-12	1.3	3	1	67
14	24	6893	2010-09-08	1.2	1	2	66
14	24	6893	2011-02-09	1.3	1	2	67
14	24	6893	2013-09-11	1.1	2	1	69
14	23	6897	2014-02-24	2.3	2	1	69
14	23	6899	2011-03-18	0.9	1	1	62
14	23	6899	2015-06-23	0.6	3	1	66
14	25	6903	2010-02-03	1.3	1	1	67
14	25	6903	2012-12-05	1.8	2	1	69
14	23	6908	2013-03-12	0.9	2	1	66
14	23	6908	2015-08-25	2.4	3	1	68
14	23	6910	2010-10-28	0.6	1	1	64
14	23	6911	2015-08-31	2.1	3	1	61
14	23	6912	2010-11-19	0.5	1	2	60
14	23	6912	2011-08-12	0.4	1	2	61
14	23	6916	2013-01-08	6.2	2	1	56
14	23	6920	2014-12-02	0.6	3	1	68
14	23	6922	2014-04-11	1.3	2	1	60
14	23	6923	2011-07-30	2.9	1	1	71
14	23	6928	2010-07-02	0.6	1	1	55
14	24	6930	2014-10-15	1.6	3	1	56
14	23	6931	2013-06-29	1.1	2	1	55
14	24	6932	2013-03-11	1.2	2	1	63
14	23	6934	2014-02-04	0.9	2	1	64
14	23	6937	2014-11-26	2.4	3	1	57
14	23	6938	2010-05-06	2.1	1	2	70
14	23	6938	2011-10-20	2.1	1	2	71
14	23	6944	2010-06-07	0.9	1	2	73
14	23	6944	2011-11-23	1.1	1	2	74
14	24	6948	2010-05-26	2.1	1	2	64
14	24	6948	2011-06-14	2.7	1	2	65
14	24	6954	2010-01-14	2.3	1	2	64
14	24	6954	2010-08-17	2.3	1	2	64
14	23	6957	2011-09-08	23	1	1	60
14	25	6959	2011-06-01	0.7	1	1	65
14	25	6959	2013-10-08	0.6	2	1	67
14	23	6960	2011-03-03	0.6	1	1	61
14	23	6960	2015-03-13	0.8	3	1	65
14	25	6965	2010-03-29	0.5	1	1	69
14	23	6971	2010-05-05	1.3	1	1	70
14	23	6972	2015-06-23	1.9	3	1	69
14	24	6976	2010-04-07	1.8	1	2	58
14	24	6976	2012-03-06	1.7	1	2	60
14	24	6976	2013-12-03	1.7	2	1	61
14	24	6976	2015-01-13	1.9	3	1	63
14	23	6978	2014-03-12	0.3	2	1	63
14	23	6979	2012-08-13	1.9	2	1	69
14	23	6982	2011-03-18	2.4	1	1	68
14	24	6984	2011-03-05	0.6	1	1	60
14	24	6984	2014-01-08	0.8	2	1	63
14	24	6984	2014-12-19	2.2	3	1	63
14	25	6986	2012-05-24	2.5	1	1	67
14	24	6988	2012-03-27	0.5	1	1	57
14	23	6989	2012-12-05	0.7	2	1	61
14	24	6992	2010-07-28	1.3	1	1	74
14	24	6998	2012-02-24	0.7	1	1	55
14	25	7004	2011-01-06	0.1	1	1	72
14	25	7004	2014-04-16	0.1	2	1	75
14	23	7005	2012-01-05	3.5	1	1	65
14	23	7014	2016-08-12	5.8	3	1	63
14	23	7032	2014-03-12	0.7	2	1	63
14	25	7034	2015-12-16	1.3	3	1	58
14	23	7037	2014-04-29	1	2	1	57
14	23	7037	2014-12-29	1.4	3	1	57
14	24	7039	2010-11-10	3.5	1	2	67
14	24	7039	2012-04-25	4	1	2	69
14	24	7039	2013-02-25	5.1	2	2	70
14	24	7039	2014-06-03	6.5	2	2	71
14	24	7039	2014-11-04	8.2	3	1	71
14	24	7048	2013-09-10	0.1	2	1	68
14	23	7050	2011-11-03	1.1	1	1	64
14	23	7050	2015-11-05	3.7	3	1	68
14	23	7051	2010-12-13	2	1	1	67
14	25	7052	2016-05-12	0.9	3	1	55
14	24	7061	2013-09-13	0.3	2	1	61
14	24	7061	2015-01-20	0.3	3	1	63
14	25	7062	2011-08-30	1	1	1	63
14	23	7064	2014-10-08	1.9	3	1	56
14	23	7077	2014-02-25	1.2	2	1	68
14	23	7078	2015-11-17	0.9	3	1	56
14	24	7080	2015-04-21	0.7	3	1	57
14	24	7090	2012-06-19	1.1	1	1	63
14	24	7090	2013-07-01	1.2	2	1	64
14	24	7094	2013-10-08	1.7	2	1	54
14	24	7094	2015-02-10	2	3	1	56
14	25	7101	2015-05-22	0.5	3	1	55
14	23	7107	2015-09-04	1.4	3	1	59
14	23	7122	2013-04-29	10.1	2	1	69
14	23	7131	2010-06-21	0.4	1	1	65
14	23	7131	2013-11-28	0.5	2	1	68
14	23	7142	2012-06-28	1	1	1	57
14	24	7145	2010-08-10	1.2	1	2	66
14	24	7145	2011-11-11	2.5	1	2	67
14	24	7149	2010-06-03	0.6	1	1	60
14	24	7152	2011-07-09	0.2	1	1	57
14	25	7159	2011-08-10	1.7	1	1	69
14	23	7170	2013-02-21	0.4	2	1	55
14	23	7177	2015-11-07	0.9	3	1	55
14	24	7192	2010-01-05	0.9	1	1	67
14	24	7192	2013-01-21	0.9	2	1	70
14	24	7194	2015-10-02	4	3	1	56
14	23	7196	2014-01-20	0.6	2	1	68
14	25	7198	2012-10-18	2.3	2	1	55
14	25	7198	2015-11-27	6.7	3	1	58
14	24	7200	2010-11-10	0.7	1	1	57
14	24	7200	2015-03-06	0.7	3	1	62
14	25	7209	2012-03-09	0.7	1	1	57
14	24	7211	2011-11-02	1.2	1	1	57
14	24	7211	2015-08-28	2.4	3	1	61
14	25	7212	2010-04-30	1.4	1	1	67
14	25	7214	2011-06-24	1.5	1	1	57
14	25	7214	2014-11-25	1.4	3	1	60
14	25	7219	2011-04-29	0.7	1	1	57
14	24	7232	2015-10-19	0.8	3	1	69
14	24	7234	2011-10-18	1	1	1	71
14	24	7234	2013-01-09	1	2	1	73
14	24	7234	2015-08-26	1	3	1	75
14	25	7237	2010-06-01	0.6	1	1	63
14	25	7237	2013-05-31	0.9	2	1	66
14	25	7237	2016-05-03	1.9	3	1	69
14	24	7238	2011-06-06	1.5	1	2	57
14	24	7238	2012-05-22	1.5	1	2	58
14	24	7238	2013-05-15	1.6	2	2	59
14	24	7238	2014-05-26	2.8	2	2	60
14	24	7238	2015-05-08	2	3	1	61
14	24	7242	2010-12-13	0.8	1	1	66
14	24	7242	2012-11-26	1	2	1	68
14	24	7244	2015-05-26	0.6	3	1	58
14	25	7245	2012-10-30	1.4	2	1	63
14	25	7245	2014-10-20	1.7	3	1	65
14	25	7246	2010-09-08	1.2	1	1	66
14	24	7250	2010-12-10	0.1	1	1	69
14	24	7252	2010-05-12	298.3	1	1	70
14	25	7255	2014-06-27	0.7	2	1	63
14	24	7264	2013-09-21	0.5	2	1	55
14	24	7266	2010-04-21	1	1	1	64
14	24	7266	2012-10-31	1.8	2	1	66
14	24	7266	2015-07-08	2.5	3	1	69
14	24	7268	2011-10-24	0.2	1	1	61
14	24	7268	2014-01-20	0.2	2	1	64
14	24	7269	2014-11-01	1.8	3	1	70
14	24	7272	2010-11-23	0.3	1	1	64
14	24	7272	2013-07-22	0.5	2	1	67
14	24	7272	2014-07-07	0.2	3	2	68
14	24	7272	2015-07-14	0.2	3	2	69
14	24	7273	2010-10-25	2.7	1	1	66
14	24	7273	2013-02-06	3.2	2	1	69
14	24	7279	2010-03-05	8	1	3	61
14	24	7279	2011-02-09	9.8	1	3	62
14	24	7279	2012-05-08	12.4	1	3	63
14	24	7279	2013-03-15	8.9	2	2	64
14	24	7279	2014-05-26	10.7	2	2	65
14	24	7280	2013-05-07	1.3	2	1	61
14	24	7280	2015-08-03	1.2	3	1	63
14	24	7281	2010-05-06	0.8	1	1	57
14	24	7283	2011-03-07	1.8	1	1	59
14	24	7283	2015-02-18	2	3	1	63
14	24	7287	2013-01-04	0.5	2	1	56
14	25	7289	2010-02-24	1	1	1	70
14	25	7290	2010-10-29	0.8	1	1	65
14	25	7290	2013-02-26	0.7	2	1	68
14	25	7291	2010-10-04	4.2	1	3	69
14	25	7291	2011-03-29	3.9	1	3	70
14	25	7291	2012-03-29	4	1	3	71
14	25	7291	2013-03-26	4.2	2	2	72
14	25	7291	2014-03-26	4	2	2	73
14	25	7291	2015-03-25	4.5	3	1	74
14	25	7292	2012-01-03	0.8	1	1	71
14	24	7294	2011-02-07	0.2	1	1	55
14	24	7294	2013-11-06	0.1	2	1	57
14	24	7294	2015-06-10	0.2	3	1	59
14	25	7295	2013-04-15	0.3	2	1	69
14	24	7296	2011-06-01	0.1	1	1	71
14	24	7296	2013-05-08	0.1	2	1	73
14	24	7296	2015-05-18	0.1	3	1	75
14	24	7298	2010-02-05	1.7	1	1	65
14	24	7300	2011-10-24	0.4	1	1	63
14	24	7300	2013-11-06	0.6	2	1	65
14	25	7305	2017-01-26	2.4	3	1	55
14	25	7308	2010-11-04	2.9	1	2	67
14	25	7308	2011-12-12	2.3	1	2	68
14	25	7310	2012-01-09	2	1	2	56
14	25	7310	2012-06-18	2.4	1	2	56
14	25	7310	2012-12-18	2	2	1	56
14	25	7310	2015-01-13	1.3	3	1	59
14	24	7311	2010-01-04	2.6	1	1	70
14	25	7315	2010-05-31	0.4	1	1	56
14	25	7320	2010-01-28	1.7	1	1	73
14	24	7324	2010-02-22	0.7	1	1	74
14	24	7328	2012-09-21	2.9	2	1	58
14	25	7330	2013-06-26	0.9	2	1	64
14	25	7331	2010-01-29	0.9	1	1	64
14	25	7331	2012-10-16	0.3	2	1	66
14	25	7331	2014-10-07	0.3	3	2	68
14	25	7331	2017-04-28	0.3	3	2	71
14	25	7333	2010-05-31	0.6	1	1	64
14	25	7333	2012-07-18	0.8	2	2	66
14	25	7333	2014-04-07	0.7	2	2	68
14	25	7333	2016-03-15	0.7	3	1	70
14	24	7334	2014-12-22	0.5	3	1	57
14	25	7335	2011-07-18	0.6	1	1	64
14	25	7335	2015-05-18	0.4	3	1	68
14	25	7336	2010-10-25	1.2	1	1	65
14	24	7337	2010-12-14	4.8	1	2	69
14	24	7337	2012-05-31	5	1	2	71
14	24	7338	2010-05-25	0.4	1	1	72
14	24	7339	2012-03-12	0.6	1	1	65
14	25	7341	2014-12-03	1.1	3	2	57
14	25	7341	2017-01-23	0.9	3	2	60
14	24	7342	2014-11-03	0.6	3	1	56
14	24	7343	2010-07-02	0.3	1	1	59
14	25	7348	2010-09-10	2.7	1	2	60
14	25	7348	2011-09-13	2.8	1	2	61
14	25	7348	2015-05-07	4.5	3	1	65
14	25	7351	2013-12-20	1.8	2	1	64
14	25	7351	2016-03-04	1.9	3	1	67
14	25	7353	2010-01-18	0.5	1	1	58
14	25	7363	2010-05-06	1.2	1	1	62
14	25	7366	2011-08-02	0.4	1	1	58
14	25	7367	2011-05-20	2	1	1	63
14	25	7369	2012-02-28	0.7	1	1	62
14	25	7369	2016-03-03	0.6	3	1	66
14	25	7372	2011-08-22	0.7	1	1	65
14	25	7372	2016-01-22	0.5	3	1	70
14	24	7373	2013-05-17	0.4	2	1	65
14	25	7377	2010-03-09	1.4	1	1	62
14	25	7377	2014-03-18	1.5	2	1	66
14	24	7378	2014-05-05	1.2	2	1	56
14	24	7379	2010-04-12	0.1	1	1	62
14	25	7385	2010-06-02	3.4	1	1	68
14	25	7386	2012-04-21	2.4	1	1	64
14	25	7386	2014-01-24	1.9	2	1	66
14	25	7387	2013-01-10	2	2	1	67
14	25	7388	2011-02-01	1.8	1	1	66
14	24	7389	2011-01-10	1.6	1	1	60
14	24	7389	2013-03-26	2.8	2	1	62
14	25	7394	2010-01-18	91	1	3	73
14	25	7394	2010-10-25	261.5	1	3	73
14	25	7394	2010-12-10	194.2	1	3	73
14	25	7395	2011-10-03	1.4	1	1	63
14	25	7395	2015-05-27	0.9	3	1	67
14	25	7398	2010-06-03	0.9	1	1	57
14	25	7400	2010-09-11	1.7	1	1	58
14	25	7400	2013-02-18	2.6	2	1	61
14	25	7400	2015-01-26	2.7	3	1	63
14	24	7401	2010-06-02	1.8	1	2	65
14	24	7401	2011-06-08	2.4	1	2	66
14	24	7401	2013-09-24	2.2	2	1	68
14	24	7401	2014-10-22	2.4	3	1	69
14	25	7402	2010-07-21	1.1	1	1	59
14	24	7403	2010-07-28	0.3	1	2	65
14	24	7403	2011-05-09	0.3	1	2	66
14	25	7408	2011-12-22	0.4	1	1	60
14	24	7416	2013-10-12	2.3	2	1	67
14	24	7418	2013-03-23	0.8	2	1	58
14	25	7419	2011-05-19	1.1	1	1	62
14	25	7419	2012-12-14	1	2	2	63
14	25	7419	2014-02-11	1	2	2	65
14	25	7419	2017-03-02	2.1	3	1	68
14	25	7420	2011-06-23	1.9	1	1	69
14	25	7421	2013-03-25	0.5	2	1	60
14	24	7422	2010-01-22	0.6	1	1	68
14	24	7426	2013-03-05	1.1	2	1	63
14	25	7427	2012-04-26	1.4	1	1	74
14	25	7429	2010-01-06	0.1	1	4	72
14	25	7429	2010-06-15	0.1	1	4	72
14	25	7429	2010-12-14	1.3	1	4	72
14	25	7429	2011-07-04	2.4	1	4	73
14	25	7432	2011-01-17	0.1	1	1	69
14	25	7432	2013-10-14	0.1	2	2	71
14	25	7432	2014-05-21	0.1	2	2	72
14	25	7432	2015-04-20	0.1	3	3	73
14	25	7432	2016-05-04	0.1	3	3	74
14	25	7432	2017-05-31	0.1	3	3	75
14	25	7436	2012-06-08	0.5	1	1	64
14	25	7436	2015-01-06	0.4	3	1	67
14	25	7437	2010-01-20	12	1	3	57
14	25	7437	2011-08-16	0.3	1	3	58
14	25	7437	2012-02-01	0.1	1	3	59
14	25	7437	2012-10-09	0.1	2	3	59
14	25	7437	2013-11-26	0.2	2	3	60
14	25	7437	2014-04-23	0.2	2	3	61
14	25	7437	2014-10-08	0.3	3	3	61
14	25	7437	2015-04-13	0.3	3	3	62
14	25	7437	2017-06-15	0.8	3	3	64
14	24	7440	2012-06-15	0.9	1	1	60
14	24	7440	2014-04-29	5.5	2	1	62
14	25	7442	2017-06-02	0.3	3	1	55
14	25	7443	2010-04-17	2	1	1	69
14	24	7444	2011-01-12	2.4	1	2	58
14	24	7444	2012-01-12	3.2	1	2	59
14	24	7444	2013-03-16	2.3	2	2	60
14	24	7444	2014-01-04	2.6	2	2	61
14	24	7449	2010-11-16	1.1	1	1	60
14	24	7449	2013-06-10	1.1	2	1	63
14	25	7450	2016-08-10	0.4	3	1	58
14	24	7454	2010-05-07	0.7	1	2	56
14	24	7454	2011-06-08	0.8	1	2	57
14	24	7454	2012-07-09	0.8	2	2	58
14	24	7454	2014-01-22	0.9	2	2	60
14	24	7454	2015-09-02	1	3	1	61
14	24	7470	2012-12-04	2.5	2	1	55
14	24	7472	2014-03-25	0.7	2	1	56
14	24	7475	2014-11-07	2.3	3	1	56
14	25	7476	2016-01-06	0.5	3	1	61
14	24	7477	2010-01-05	1.7	1	1	72
14	24	7482	2013-01-30	0.7	2	1	56
14	24	7483	2010-01-06	0.7	1	1	57
14	24	7484	2011-01-27	0.4	1	1	56
14	24	7487	2014-11-21	0.8	3	1	57
14	24	7491	2010-11-17	0.7	1	1	67
14	24	7492	2010-10-15	0.9	1	3	65
14	24	7492	2011-08-17	1.5	1	3	66
14	24	7492	2012-05-21	1.8	1	3	67
14	25	7494	2016-01-11	0.7	3	1	58
14	25	7495	2010-07-15	2.4	1	1	65
14	24	7499	2011-07-06	0.5	1	1	58
14	24	7499	2014-12-05	0.5	3	1	61
14	24	7500	2011-08-20	1.1	1	1	59
14	24	7500	2015-02-06	1.2	3	1	63
14	25	7501	2010-11-04	1.2	1	1	67
14	25	7502	2010-11-05	2.1	1	1	68
14	24	7504	2010-06-02	1.1	1	1	65
14	24	7505	2010-08-03	0.9	1	1	62
14	24	7506	2010-03-23	1.3	1	3	67
14	24	7506	2011-04-14	2.3	1	3	68
14	24	7506	2012-05-30	1	1	3	69
14	24	7506	2014-02-19	1.6	2	1	71
14	24	7508	2013-06-19	2.9	2	1	68
14	24	7509	2010-02-25	0.3	1	2	59
14	24	7509	2011-03-01	0.4	1	2	60
14	24	7509	2014-12-08	0.3	3	1	63
14	25	7510	2014-10-31	1.5	3	1	57
14	25	7511	2010-01-19	2.6	1	1	66
14	24	7512	2010-04-14	0.1	1	1	70
14	25	7517	2012-04-27	1.9	1	1	59
14	25	7517	2014-11-11	2.6	3	1	61
14	24	7519	2010-05-11	0.5	1	1	60
14	24	7520	2011-05-14	1.2	1	1	57
14	25	7529	2015-07-01	0.5	3	1	56
14	24	7530	2013-09-17	0.4	2	1	56
14	25	7532	2010-01-27	2.7	1	2	56
14	25	7532	2011-03-01	2.8	1	2	57
14	25	7532	2013-06-19	0.1	2	2	59
14	25	7532	2014-02-19	0.1	2	2	60
14	25	7532	2015-05-19	0.1	3	1	61
14	23	7534	2010-01-28	2.4	1	1	64
14	24	7535	2011-01-10	1.1	1	2	57
14	24	7535	2012-05-26	1	1	2	58
14	24	7536	2013-11-13	1.7	2	1	58
14	24	7545	2010-02-05	0.5	1	1	57
14	25	7551	2010-02-09	4	1	3	63
14	25	7551	2011-05-11	3.8	1	3	64
14	25	7551	2012-03-14	4.5	1	3	65
14	24	7554	2010-04-09	5.4	1	1	64
14	24	7555	2010-02-16	0.5	1	1	56
14	24	7557	2012-03-13	1.8	1	1	72
14	24	7558	2011-05-04	1.1	1	1	55
14	24	7563	2010-10-08	3.4	1	1	54
14	24	7563	2014-02-25	0.1	2	1	58
14	24	7563	2014-11-14	0.1	3	1	58
14	24	7565	2010-02-20	0.9	1	1	62
14	25	7567	2012-03-21	0.7	1	1	61
14	25	7567	2015-06-24	0.6	3	1	64
14	25	7569	2010-03-02	3.6	1	1	58
14	25	7569	2013-10-05	7.5	2	1	61
14	23	7573	2011-12-09	3.2	1	1	66
14	24	7578	2010-10-05	1.1	1	1	54
14	24	7578	2013-01-22	1.1	2	1	57
14	24	7578	2015-04-10	1	3	1	59
14	25	7581	2012-11-02	1.4	2	1	71
14	25	7582	2010-02-26	0.5	1	1	62
14	24	7583	2011-12-14	0.4	1	1	57
14	24	7583	2013-11-09	0.7	2	1	59
14	24	7584	2010-03-01	2.2	1	1	69
14	24	7584	2013-05-15	1.8	2	1	72
14	23	7586	2012-09-13	0.7	2	1	56
14	24	7593	2015-06-22	1.2	3	1	55
14	24	7596	2011-03-19	2.9	1	1	63
14	24	7596	2015-03-16	2.3	3	1	67
14	24	7597	2013-10-22	0.4	2	1	56
14	24	7598	2015-05-06	0.7	3	1	59
14	24	7601	2012-11-07	1	2	1	57
14	24	7602	2011-09-23	1.3	1	1	57
14	24	7602	2015-10-09	1.3	3	1	61
14	25	7612	2016-04-20	0.9	3	1	58
14	25	7613	2012-10-12	0.3	2	1	56
14	25	7615	2010-04-23	4.2	1	5	64
14	25	7615	2010-11-29	2.7	1	5	64
14	25	7615	2011-04-27	2.1	1	5	65
14	25	7615	2011-10-24	2.2	1	5	65
14	25	7615	2012-04-23	1.9	1	5	66
14	25	7618	2012-01-18	0.6	1	1	72
14	25	7620	2011-03-28	2	1	1	67
14	25	7620	2012-11-23	2.4	2	1	68
14	23	7621	2016-10-31	0.9	3	1	60
14	25	7623	2012-04-21	0.6	1	1	62
14	25	7629	2012-11-27	0.5	2	1	70
14	25	7630	2017-02-13	0.4	3	1	58
14	25	7631	2011-02-23	1.4	1	1	55
14	25	7633	2010-03-19	0.5	1	1	59
14	25	7633	2013-12-05	0.4	2	1	62
14	25	7636	2016-12-20	1.2	3	1	58
14	24	7638	2012-10-08	0.1	2	1	54
14	24	7638	2014-07-04	0.1	3	1	56
14	24	7639	2010-11-27	1.8	1	1	58
14	24	7639	2014-10-28	1.8	3	1	62
14	24	7640	2010-03-23	3.2	1	1	67
14	25	7646	2016-10-10	9.1	3	1	55
14	24	7647	2011-02-21	0.9	1	1	55
14	24	7647	2014-08-20	0.9	3	2	58
14	24	7647	2015-10-09	0.9	3	2	59
14	25	7649	2015-01-22	2.7	3	1	64
14	24	7652	2014-11-27	0.5	3	1	58
14	25	7653	2015-12-08	2.1	3	1	55
14	24	7657	2010-05-17	1.3	1	1	64
14	24	7657	2013-09-16	1.2	2	1	67
14	25	7658	2010-11-02	1.8	1	1	62
14	25	7658	2013-03-12	2	2	1	65
14	24	7659	2011-05-17	0.9	1	1	61
14	24	7663	2011-05-04	2.3	1	1	69
14	25	7667	2010-04-22	1.4	1	1	60
14	25	7667	2015-02-19	2.2	3	1	65
14	25	7669	2010-04-26	1.3	1	1	62
14	25	7669	2012-07-30	1.6	2	1	64
14	25	7669	2016-09-12	1	3	1	68
14	25	7671	2012-04-17	0.4	1	1	59
14	25	7671	2015-05-27	0.5	3	1	62
14	25	7672	2010-04-29	2.5	1	1	57
14	25	7672	2014-01-13	2.7	2	1	61
14	23	7686	2010-05-29	0.4	1	1	60
14	23	7686	2013-10-17	0.3	2	1	63
14	25	7691	2011-02-14	2.6	1	1	61
14	25	7691	2014-02-17	2.9	2	1	64
14	25	7691	2017-02-27	2.1	3	1	67
14	24	7695	2011-01-28	0.6	1	1	61
14	24	7695	2013-03-25	0.8	2	2	63
14	24	7695	2014-04-14	0.8	2	2	64
14	24	7697	2010-06-11	0.9	1	1	73
14	25	7703	2012-05-21	0.9	1	1	55
14	25	7703	2014-12-11	1.3	3	1	57
14	24	7706	2015-07-09	1.5	3	1	62
14	25	7710	2010-07-02	0.7	1	1	57
14	25	7710	2016-03-07	1	3	1	63
14	24	7712	2011-02-05	1.1	1	1	59
14	25	7714	2014-10-20	0.4	3	1	64
14	24	7717	2010-07-27	3.1	1	1	66
14	24	7730	2011-09-02	1.8	1	1	65
14	24	7730	2013-01-29	1.9	2	3	67
14	24	7730	2013-11-12	1.6	2	3	67
14	24	7730	2014-04-14	1.6	2	3	68
14	24	7730	2014-11-11	1.6	3	2	68
14	24	7730	2015-06-03	1.4	3	2	69
14	24	7734	2014-02-17	0.8	2	1	57
14	23	7740	2010-08-30	6.3	1	3	56
14	23	7740	2010-12-07	4.2	1	3	56
14	23	7740	2011-03-29	3.9	1	3	57
14	24	7744	2010-09-04	1.5	1	1	56
14	24	7744	2013-04-17	2.2	2	1	59
14	25	7748	2013-05-24	1.1	2	1	55
14	25	7748	2016-10-31	1	3	1	58
14	24	7755	2011-11-11	1.1	1	1	69
14	25	7756	2010-08-25	2.9	1	1	67
14	25	7759	2012-09-06	1.7	2	1	63
14	25	7759	2015-07-02	2.3	3	2	66
14	25	7759	2016-01-21	2.1	3	2	67
14	24	7762	2013-12-30	2.4	2	1	55
14	24	7764	2011-07-11	5.4	1	1	61
14	25	7779	2016-01-21	1.7	3	1	58
14	25	7793	2010-11-01	0.8	1	1	56
14	25	7793	2014-03-04	1.1	2	1	60
14	25	7793	2017-02-28	1.2	3	1	63
14	24	7801	2010-11-10	1.3	1	1	65
14	25	7805	2016-03-18	0.8	3	1	60
14	25	7806	2013-08-27	1.9	2	1	61
14	24	7810	2014-11-21	1.2	3	1	56
14	25	7812	2010-12-02	0.5	1	1	57
14	25	7812	2016-08-04	1.2	3	1	63
14	25	7815	2010-12-07	5.6	1	1	68
14	24	7817	2011-09-02	0.9	1	1	59
14	24	7817	2015-07-24	1.2	3	1	63
14	23	7843	2013-02-26	0.3	2	1	68
14	24	7844	2014-01-20	0.3	2	1	58
14	24	7844	2015-03-20	0.3	3	1	59
14	23	7854	2013-02-18	3.9	2	1	63
14	25	7859	2011-02-26	0.4	1	1	55
14	25	7867	2011-03-17	1.7	1	1	56
14	24	7881	2015-06-23	1	3	1	70
14	25	7888	2011-05-31	0.6	1	1	58
14	25	7888	2013-10-18	0.9	2	1	60
14	25	7922	2011-08-20	1.5	1	1	57
14	25	7922	2016-01-05	1.5	3	1	62
14	24	7924	2011-08-22	1	1	1	65
14	24	7924	2013-10-25	0.9	2	1	67
14	24	7924	2015-06-05	0.9	3	1	69
14	25	7936	2011-10-06	1.2	1	1	60
14	23	7939	2011-10-18	3.8	1	1	66
14	23	7939	2012-11-15	4.1	2	3	67
14	23	7939	2013-08-09	4.1	2	3	68
14	23	7939	2014-02-20	6.3	2	3	69
14	23	7939	2015-03-20	5.4	3	3	70
14	23	7939	2016-04-13	4.1	3	3	71
14	23	7939	2017-06-28	5	3	3	72
14	24	7944	2013-02-23	0.9	2	1	64
14	24	7944	2015-06-01	0.8	3	1	66
14	23	7945	2013-03-26	1.6	2	1	62
14	24	7958	2011-11-14	2.4	1	1	56
14	23	7959	2011-12-08	0.4	1	1	65
14	23	7959	2012-11-23	0.4	2	1	66
14	25	7965	2012-10-31	2.4	2	1	58
14	25	7965	2016-01-14	2.6	3	1	62
14	23	7974	2015-11-11	0.5	3	1	54
14	24	7981	2012-01-24	0.5	1	1	56
14	24	7983	2012-11-09	0.7	2	1	55
14	24	7983	2015-03-24	1.5	3	1	58
14	24	7985	2012-01-25	3	1	1	59
14	23	7997	2014-06-10	2.4	2	1	70
14	25	8002	2013-07-24	3.1	2	1	65
14	25	8002	2014-08-29	2.4	3	1	66
14	23	8012	2012-05-10	2.2	1	1	72
14	23	8024	2016-10-18	0.1	3	1	67
14	24	8046	2012-06-18	1.4	1	1	59
14	25	8047	2013-01-16	0.6	2	1	58
14	23	8074	2015-10-30	0.7	3	1	62
14	25	8079	2013-06-05	0.8	2	1	64
14	23	8094	2012-12-20	0.5	2	1	55
14	25	8110	2016-05-25	2.2	3	1	60
14	24	8122	2013-10-01	0.3	2	1	57
14	23	8139	2013-05-11	2.7	2	1	57
14	23	8157	2016-03-11	1.8	3	1	61
14	25	8158	2014-05-16	0.8	2	1	55
14	25	8178	2013-08-12	2.6	2	1	61
14	25	8178	2016-10-14	1.9	3	1	64
14	23	8184	2013-12-03	0.4	2	1	62
14	25	8207	2013-10-23	0.4	2	1	61
14	25	8207	2016-02-23	0.4	3	1	64
14	25	8208	2013-10-31	0.4	2	1	57
14	25	8211	2015-03-03	0.9	3	1	57
14	25	8239	2014-05-02	0.9	2	1	59
14	25	8239	2017-04-04	1	3	1	62
14	25	8264	2014-08-25	1.5	3	1	62
14	25	8274	2016-05-13	2.1	3	1	60
14	25	8288	2015-03-30	1.8	3	1	64
14	23	8301	2015-05-05	1.6	3	1	59
14	24	8318	2015-08-07	0.1	3	1	68
14	23	8344	2016-05-03	0.3	3	1	66
15	26	8589	2010-01-12	0.3	1	1	75
16	31	9205	2010-08-26	1.1	1	2	57
16	31	9205	2011-09-01	0.7	1	2	58
16	34	9239	2016-05-10	12.1	3	2	64
16	34	9239	2016-04-05	9.21	3	2	64
16	31	9268	2011-09-21	0.9	1	1	62
16	35	9288	2010-11-02	0.7	1	1	64
16	33	9302	2016-05-23	1.71	3	1	68
16	29	9341	2013-03-14	1.5	2	1	57
16	31	9409	2012-05-14	0.3	1	1	67
16	34	9417	2016-03-11	2.93	3	1	70
16	27	9428	2010-05-06	9.9	1	1	70
16	27	9473	2016-01-14	0.21	3	1	60
16	27	9514	2012-07-12	0.6	2	1	56
16	29	9541	2012-03-22	0.8	1	1	64
16	29	9541	2015-11-24	0.89	3	1	67
16	31	9578	2013-11-21	4.7	2	2	74
16	31	9578	2014-03-24	5.5	2	2	75
16	41	9597	2010-01-06	10.6	1	2	65
16	41	9597	2010-06-16	8.5	1	2	65
16	27	9929	2010-10-01	0.1	1	1	71
16	33	9999	2015-12-10	1.61	3	1	65
16	31	10002	2013-09-17	1.5	2	1	61
16	31	10002	2014-09-25	1.4	3	3	62
16	31	10002	2015-10-28	1.39	3	3	63
16	31	10002	2016-09-19	1.55	3	3	64
16	27	10011	2010-02-25	0.8	1	1	67
16	27	10049	2011-02-21	0.9	1	1	60
16	34	10079	2016-02-02	0.94	3	1	58
16	35	10139	2014-05-08	2.3	2	1	62
16	33	10181	2015-08-21	3.44	3	1	71
16	34	10233	2014-10-22	0.3	3	1	55
16	34	10367	2014-04-14	0.9	2	1	59
16	34	10373	2014-07-02	0.8	3	1	67
16	34	10414	2015-04-29	4.9	3	1	60
16	34	10430	2016-12-07	0.64	3	1	58
16	34	10448	2015-10-14	1.19	3	1	57
16	34	10449	2015-10-21	1	3	1	55
16	34	10472	2016-03-21	2.48	3	1	61
16	34	10476	2016-04-11	0.35	3	1	60
16	34	10479	2017-03-22	2.42	3	1	67
16	33	10484	2016-09-21	0.55	3	1	64
16	34	10497	2017-05-29	4.66	3	1	69
17	46	10526	2011-04-06	2.3	1	1	67
17	46	10529	2011-12-13	1	1	1	72
17	46	10531	2011-06-01	6.3	1	1	75
17	46	10589	2011-10-07	0.4	1	1	55
17	46	10618	2011-03-24	0.5	1	1	58
17	46	10715	2011-05-13	9.9	1	1	64
17	46	10750	2011-04-28	0.4	1	2	66
17	46	10750	2011-11-14	0.5	1	2	66
17	46	10943	2011-12-02	0.4	1	1	59
18	47	11124	2011-08-30	1.53	1	1	61
18	47	11147	2011-01-18	4.73	1	1	64
18	47	11154	2011-01-26	1.08	1	1	63
18	47	11155	2011-02-16	0.64	1	1	57
18	47	11161	2011-10-21	1.52	1	1	68
18	47	11213	2011-03-09	0.01	1	1	65
18	47	11218	2011-02-03	0.63	1	1	67
18	47	11237	2011-10-25	0.99	1	1	61
18	47	11265	2011-10-24	0.79	1	1	61
18	47	11281	2011-09-06	2.39	1	1	72
18	47	11291	2011-09-01	0.6	1	1	61
18	47	11302	2011-08-31	1.46	1	1	65
18	47	11307	2011-09-05	0.42	1	1	57
18	47	11331	2011-09-08	0.96	1	1	63
18	47	11361	2011-08-30	1.35	1	1	64
18	47	11362	2011-10-18	8.8	1	1	70
18	47	11409	2011-01-18	5.18	1	1	75
18	47	11410	2011-02-09	0.78	1	1	57
18	47	11475	2011-02-24	0.87	1	1	62
18	47	11540	2011-10-21	1.04	1	1	64
18	47	11562	2011-09-14	1.12	1	1	59
20	49	12271	2012-11-16	1.22	2	1	68
20	49	12276	2011-05-31	1.1	1	1	68
20	49	12279	2011-06-28	0.35	1	1	62
20	49	12296	2011-12-08	3.03	1	1	54
20	49	12302	2011-12-09	1.73	1	1	62
20	49	12320	2011-08-12	0.35	1	1	64
20	49	12331	2012-04-02	2.07	1	1	58
20	49	12336	2011-09-08	1.24	1	1	59
20	49	12338	2012-01-18	0.2	1	1	70
20	49	12339	2011-08-22	0.53	1	1	56
20	49	12347	2011-11-02	4.22	1	1	54
20	49	12387	2012-12-20	4.91	2	1	61
20	49	12392	2012-11-07	1.47	2	1	62
20	49	12395	2012-02-29	1.28	1	1	59
20	49	12409	2011-11-02	0.44	1	1	55
20	49	12423	2011-08-09	5.36	1	1	72
20	49	12426	2011-11-15	0.1	1	1	61
20	49	12448	2011-06-08	2	1	1	67
20	49	12465	2011-06-21	0.46	1	1	65
20	49	12482	2011-05-25	0.8	1	1	60
20	49	12491	2011-04-21	1.7	1	1	72
20	49	12551	2011-11-04	2.97	1	1	61
20	49	12563	2012-02-01	1.96	1	1	61
21	52	12589	2014-12-17	0.47	3	1	59
21	52	12590	2011-03-08	0.85	1	1	65
21	52	12598	2010-06-09	0.51	1	1	61
21	52	12598	2013-05-06	0.67	2	1	64
21	52	12598	2016-01-19	1.1	3	2	67
21	52	12598	2017-06-06	0.62	3	2	68
21	52	12604	2016-11-22	1.03	3	1	55
21	52	12605	2011-01-28	1.43	1	1	74
21	52	12609	2012-03-23	0.12	1	1	68
21	52	12610	2012-03-15	0.83	1	1	60
21	52	12613	2017-05-11	1	3	1	62
21	52	12617	2012-04-27	2.45	1	1	62
21	52	12617	2013-05-23	1.99	2	2	63
21	52	12617	2014-05-15	2.12	2	2	64
21	52	12617	2015-07-28	2.58	3	3	65
21	52	12617	2016-04-26	2.92	3	3	66
21	52	12617	2017-02-21	3.31	3	3	67
21	52	12618	2016-05-24	3.07	3	2	60
21	52	12618	2017-04-24	3.81	3	2	61
21	52	12630	2016-11-04	6.16	3	1	60
21	52	12638	2016-11-18	7.11	3	2	57
21	52	12638	2017-05-16	3.19	3	2	58
21	52	12645	2014-12-10	1.7	3	1	71
21	52	12648	2014-07-22	0.79	3	3	61
21	52	12648	2015-07-21	0.81	3	3	62
21	52	12648	2016-11-09	0.93	3	3	63
21	52	12651	2012-08-02	1.98	2	1	69
21	52	12653	2017-01-20	0.89	3	1	61
21	52	12663	2010-04-07	3.32	1	2	60
21	52	12663	2011-09-30	3.44	1	2	61
21	52	12675	2012-04-24	0.9	1	1	61
21	52	12690	2017-05-09	0.71	3	1	73
21	52	12695	2016-11-29	0.79	3	1	66
21	52	12696	2017-01-24	1.76	3	1	58
21	52	12701	2011-10-18	0.84	1	1	55
21	52	12721	2011-03-01	4.28	1	1	75
21	52	12749	2014-06-06	7.93	2	1	55
21	52	12749	2014-08-19	2.83	3	1	55
21	52	12769	2012-02-27	1.15	1	1	69
21	52	12769	2014-04-24	1.14	2	1	71
21	52	12769	2015-04-07	0.95	3	2	72
21	52	12769	2017-05-01	1.39	3	2	74
21	52	12811	2010-03-20	0.46	1	1	56
21	52	12829	2016-08-30	7.91	3	1	63
21	52	12843	2010-11-25	0.86	1	1	67
21	52	12864	2010-10-18	4.51	1	1	54
21	52	12879	2011-04-14	1.4	1	1	62
21	52	12939	2015-09-02	0.81	3	1	63
21	52	12945	2015-12-01	3.33	3	1	73
21	52	13009	2016-06-17	1.22	3	1	73
21	52	13042	2016-07-18	1.6	3	1	65
21	52	13061	2017-02-17	3.82	3	1	67
22	53	13065	2010-11-24	0.9	1	2	64
22	53	13065	2012-05-14	1.28	1	2	66
22	53	13068	2010-11-02	5.38	1	3	59
22	53	13068	2011-02-18	5.09	1	3	60
22	53	13068	2011-10-14	5.5	1	3	60
22	53	13068	2012-11-28	6.85	2	2	61
22	53	13068	2013-06-05	8.17	2	2	62
22	53	13068	2014-09-24	0.01	3	1	63
22	53	13071	2012-06-26	0.98	1	1	63
22	53	13071	2014-02-16	1.28	2	1	65
22	53	13071	2015-01-19	1.67	3	1	66
22	53	13076	2011-04-29	3.75	1	1	73
22	53	13077	2015-11-20	4.18	3	1	61
22	53	13078	2014-04-03	0.75	2	1	64
22	53	13078	2014-11-27	0.83	3	1	64
22	53	13080	2010-09-23	11.5	1	4	63
22	53	13080	2010-10-25	3.17	1	4	63
22	53	13080	2012-06-28	2.05	1	4	65
22	53	13080	2012-06-19	2.13	1	4	65
22	53	13080	2012-08-07	1.6	2	1	65
22	53	13083	2010-11-15	0.99	1	1	62
22	53	13084	2013-04-23	1.52	2	1	60
22	53	13087	2011-10-20	4.42	1	1	72
22	53	13087	2012-07-05	5.82	2	1	73
22	53	13088	2014-07-03	1.82	3	1	60
22	53	13090	2012-10-30	2.72	2	2	69
22	53	13090	2013-11-04	2.37	2	2	70
22	53	13091	2011-06-10	1.57	1	2	63
22	53	13091	2012-06-25	1.26	1	2	64
22	53	13091	2014-09-08	1.49	3	1	66
22	53	13096	2012-05-14	0.85	1	1	58
22	53	13097	2010-05-11	1.82	1	1	69
22	53	13103	2011-07-11	1.83	1	1	69
22	53	13104	2013-10-04	0.65	2	1	54
22	53	13104	2014-12-23	0.9	3	1	55
22	53	13105	2014-07-01	1.44	3	1	67
22	53	13109	2010-11-16	1.59	1	2	72
22	53	13109	2011-04-12	6.93	1	2	73
22	53	13113	2013-04-24	1.11	2	2	61
22	53	13113	2014-02-13	0.77	2	2	62
22	53	13124	2013-07-19	0.71	2	1	64
22	53	13130	2010-11-02	3.24	1	1	71
22	53	13130	2014-06-16	7.45	2	1	75
22	53	13132	2014-05-12	1.98	2	1	57
22	53	13139	2011-07-01	0.83	1	1	57
22	53	13142	2010-12-02	1.79	1	1	63
22	53	13142	2013-09-20	2.14	2	2	66
22	53	13142	2014-03-28	2.22	2	2	67
22	53	13145	2012-02-17	0.75	1	1	75
22	53	13149	2013-09-16	3.73	2	1	70
22	53	13152	2012-10-15	0.66	2	2	56
22	53	13152	2013-09-17	0.55	2	2	57
22	53	13152	2014-12-01	0.7	3	2	58
22	53	13152	2016-03-22	0.9	3	2	60
22	53	13156	2015-02-10	2.01	3	1	59
22	53	13164	2014-10-20	1.73	3	1	61
22	53	13167	2011-08-09	1.12	1	1	56
22	53	13167	2012-12-04	1.03	2	1	57
22	53	13169	2014-12-12	0.91	3	1	54
22	53	13208	2016-05-04	2.38	3	1	57
22	53	13227	2011-06-20	1.52	1	1	59
22	53	13227	2013-11-19	1.07	2	1	61
22	53	13257	2012-11-09	2.86	2	1	61
22	53	13261	2015-12-03	1.51	3	2	55
22	53	13261	2017-06-13	2.36	3	2	57
22	53	13271	2010-08-09	0.33	1	1	55
22	53	13273	2010-04-13	0.27	1	2	70
22	53	13273	2011-01-25	0.35	1	2	71
22	53	13288	2011-10-24	1.42	1	1	55
22	53	13300	2013-06-18	0.36	2	1	58
22	53	13311	2010-07-14	1.39	1	1	65
22	53	13311	2014-06-30	1.26	2	1	69
22	53	13314	2010-10-29	11	1	2	73
22	53	13314	2011-05-06	12.1	1	2	74
22	53	13317	2010-07-01	3.42	1	1	61
22	53	13340	2014-09-12	3.6	3	1	74
22	53	13370	2014-04-23	6.9	2	1	75
22	53	13393	2016-09-19	1.02	3	1	56
22	53	13394	2014-12-16	0.13	3	1	70
23	54	13577	2010-11-26	0.35	1	1	59
23	56	13579	2012-04-04	0.5	1	1	57
23	56	13579	2013-01-09	0.44	2	1	58
23	57	13582	2017-06-01	4.9	3	1	63
23	54	13592	2011-02-14	2.1	1	1	65
23	55	13595	2011-09-02	0.86	1	1	59
23	55	13595	2013-10-28	0.98	2	1	61
23	56	13596	2013-01-11	0.59	2	3	56
23	56	13596	2013-09-19	0.35	2	3	56
23	56	13596	2014-06-11	0.38	2	3	57
23	56	13596	2015-05-27	0.2	3	2	58
23	56	13596	2016-06-06	0.27	3	2	59
23	54	13597	2014-05-20	0.73	2	1	65
23	55	13598	2010-11-04	1	1	1	62
23	55	13599	2011-06-28	1.3	1	1	60
23	55	13599	2012-11-06	1.6	2	1	61
23	54	13602	2011-05-12	1.9	1	1	58
23	54	13602	2013-11-14	2.2	2	1	60
23	54	13603	2015-12-09	0.34	3	1	71
23	56	13607	2015-06-18	0.5	3	1	57
23	54	13620	2014-05-31	1.8	2	1	57
23	54	13633	2011-10-19	0.04	1	1	63
23	55	13637	2016-05-11	1.2	3	2	55
23	55	13637	2017-05-24	0.52	3	2	56
23	55	13641	2012-09-04	0.77	2	1	66
23	55	13642	2011-09-26	0.4	1	1	59
23	55	13642	2013-07-05	0.67	2	1	61
23	60	13643	2014-04-04	0.91	2	1	55
23	61	13645	2016-11-24	1.4	3	1	68
23	56	13648	2017-05-17	2.1	3	1	56
23	54	13649	2012-03-13	2.1	1	1	64
23	54	13649	2014-08-19	3.1	3	4	66
23	54	13649	2015-12-28	4.3	3	4	67
23	54	13649	2015-11-09	3.8	3	4	67
23	54	13649	2016-10-20	3.4	3	4	68
23	62	13652	2011-10-06	2.1	1	1	61
23	55	13654	2014-01-15	1.4	2	1	55
23	55	13654	2015-11-02	1.4	3	1	56
23	56	13655	2015-01-16	2.5	3	1	72
23	54	13659	2014-02-17	1.4	2	1	71
23	56	13660	2016-04-15	0.72	3	1	55
23	56	13661	2016-02-03	0.42	3	1	56
23	56	13662	2012-11-19	0.51	2	1	56
23	56	13662	2016-06-02	0.63	3	1	60
23	55	13667	2010-11-22	1.9	1	1	68
23	56	13672	2015-06-17	0.38	3	1	60
23	56	13678	2014-01-21	0.52	2	1	62
23	56	13678	2015-01-14	0.37	3	1	63
23	56	13679	2014-01-22	1	2	1	69
23	54	13680	2013-09-03	0.9	2	1	55
23	56	13682	2011-01-05	9.7	1	1	64
23	56	13683	2013-08-21	0.76	2	1	71
23	54	13684	2013-04-12	0.11	2	2	69
23	54	13684	2014-04-24	0.13	2	2	70
23	54	13684	2016-03-11	0.25	3	1	72
23	55	13685	2011-05-04	0.56	1	1	64
23	55	13685	2013-09-26	0.92	2	1	66
23	55	13685	2015-02-16	0.77	3	1	68
23	55	13689	2011-11-03	0.84	1	1	56
23	54	13695	2010-08-16	1.2	1	1	58
23	54	13695	2015-12-15	19.6	3	1	63
23	58	13696	2015-12-18	1.3	3	1	61
23	60	13697	2013-01-11	2.4	2	1	55
23	56	13698	2014-10-07	12.5	3	2	63
23	56	13698	2015-09-11	20	3	2	64
23	54	13700	2012-04-27	1.2	1	1	64
23	54	13700	2014-03-25	1.5	2	1	66
23	54	13700	2016-04-27	1.2	3	1	68
23	56	13703	2012-09-05	0.99	2	1	69
23	56	13703	2016-01-12	1.2	3	1	73
23	55	13704	2010-06-18	1.1	1	1	64
23	55	13704	2012-08-22	1.8	2	1	66
23	55	13705	2014-03-26	0.2	2	1	70
23	56	13707	2013-08-14	1.8	2	1	70
23	59	13709	2011-04-12	0.39	1	1	69
23	55	13710	2010-12-07	1.9	1	1	57
23	55	13710	2012-08-29	0.84	2	1	59
23	55	13710	2014-10-06	0.63	3	2	61
23	55	13710	2016-04-13	1.2	3	2	63
23	60	13713	2010-06-28	0.26	1	1	56
23	54	13716	2017-03-01	1	3	1	66
23	55	13717	2010-11-11	1.4	1	2	68
23	55	13717	2011-08-17	1.4	1	2	69
23	56	13718	2014-12-10	1.3	3	3	67
23	56	13718	2016-04-18	1.3	3	3	69
23	56	13718	2016-12-07	3.3	3	3	69
23	56	13719	2015-02-09	0.13	3	2	71
23	56	13719	2016-11-10	0.16	3	2	72
23	54	13720	2011-04-11	1.9	1	1	68
23	54	13720	2013-07-30	2.2	2	2	70
23	54	13720	2014-04-10	2.3	2	2	71
23	54	13720	2016-10-19	2.3	3	2	73
23	54	13720	2017-05-26	1.7	3	2	74
23	55	13726	2013-10-24	6	2	1	57
23	54	13730	2013-04-09	0.56	2	1	72
23	54	13730	2016-05-04	0.51	3	1	75
23	54	13733	2013-01-31	0.66	2	1	57
23	54	13733	2016-04-04	0.72	3	2	60
23	54	13733	2017-06-12	0.48	3	2	61
23	60	13734	2012-06-11	1.9	1	1	62
23	55	13737	2011-03-09	1.3	1	1	55
23	55	13737	2013-09-11	1.3	2	1	57
23	54	13738	2012-09-12	0.96	2	1	56
23	60	13739	2011-04-12	1.2	1	1	74
23	55	13742	2016-01-06	1.4	3	1	65
23	56	13743	2012-07-02	0.39	2	2	62
23	56	13743	2014-02-12	0.53	2	2	64
23	56	13743	2015-10-21	0.21	3	2	65
23	56	13743	2017-04-19	0.18	3	2	67
23	54	13745	2016-01-21	2.3	3	1	71
23	56	13748	2011-10-26	0.44	1	1	58
23	56	13748	2013-08-16	0.47	2	1	60
23	56	13748	2014-08-22	0.39	3	3	61
23	56	13748	2015-09-18	0.62	3	3	62
23	56	13748	2016-09-01	0.69	3	3	63
23	54	13753	2010-06-04	2.3	1	2	74
23	54	13753	2011-02-10	1	1	2	75
23	56	13755	2012-05-03	4.8	1	1	67
23	61	13757	2015-05-12	0.04	3	2	60
23	61	13757	2016-10-06	0.29	3	2	61
23	54	13758	2010-11-30	0.04	1	2	70
23	54	13758	2011-11-07	0.03	1	2	71
23	54	13758	2012-11-30	0.05	2	1	72
23	61	13759	2016-03-14	0.66	3	1	60
23	54	13761	2013-11-19	1.2	2	1	59
23	54	13761	2016-11-29	2	3	1	62
23	54	13767	2011-03-18	1.4	1	1	65
23	54	13767	2013-08-23	1.4	2	1	67
23	55	13773	2014-08-13	1.5	3	1	63
23	54	13774	2014-09-16	2.2	3	2	71
23	54	13774	2016-09-06	3.1	3	2	73
23	54	13775	2010-11-17	0.68	1	2	62
23	54	13775	2011-09-21	0.61	1	2	63
23	54	13775	2015-12-02	0.67	3	1	67
23	56	13781	2013-08-30	0.99	2	1	66
23	56	13781	2015-05-27	0.38	3	2	68
23	56	13781	2016-12-14	0.74	3	2	69
23	54	13783	2014-08-07	3.3	3	1	55
23	55	13784	2010-06-16	0.5	1	1	61
23	55	13784	2013-12-05	0.32	2	1	64
23	55	13784	2017-05-16	0.37	3	1	68
23	61	13786	2016-05-26	1.6	3	1	71
23	55	13788	2012-02-04	0.43	1	1	63
23	54	13793	2012-06-14	0.44	1	1	70
23	54	13793	2014-01-17	0.55	2	1	72
23	54	13793	2017-03-03	0.34	3	1	75
23	55	13796	2013-03-06	5.9	2	1	68
23	55	13800	2011-05-13	1	1	1	67
23	54	13801	2013-01-25	1.1	2	2	59
23	54	13801	2014-05-19	2.5	2	2	60
23	54	13801	2015-08-11	1.6	3	2	61
23	54	13801	2017-01-16	1.5	3	2	63
23	56	13803	2014-04-10	2.8	2	1	74
23	56	13805	2013-08-12	0.83	2	2	67
23	56	13805	2013-12-19	0.92	2	2	67
23	56	13805	2014-07-23	0.86	3	4	68
23	56	13805	2015-05-27	0.54	3	4	69
23	56	13805	2015-04-09	5.8	3	4	69
23	56	13805	2016-11-03	0.56	3	4	70
23	60	13807	2012-04-13	8.5	1	1	70
23	60	13807	2013-01-08	6.6	2	1	71
23	55	13808	2016-11-11	0.33	3	1	55
23	56	13810	2013-05-13	0.57	2	1	66
23	55	13811	2012-12-06	0.41	2	2	67
23	55	13811	2013-12-23	0.81	2	2	68
23	55	13811	2014-12-11	0.32	3	2	69
23	55	13811	2015-12-23	0.4	3	2	70
23	54	13818	2013-02-01	1.3	2	2	61
23	54	13818	2014-05-30	1.5	2	2	62
23	54	13818	2016-06-01	2	3	1	64
23	54	13819	2011-06-07	2.8	1	1	66
23	56	13820	2013-07-10	2.9	2	1	63
23	56	13820	2014-12-11	3.1	3	2	64
23	56	13820	2015-10-22	4.1	3	2	65
23	55	13822	2011-05-18	0.32	1	1	62
23	55	13822	2015-07-08	0.35	3	1	66
23	55	13829	2010-07-08	1.5	1	1	68
23	56	13831	2014-01-18	0.27	2	1	60
23	56	13831	2014-12-22	0.24	3	2	60
23	56	13831	2017-03-01	0.25	3	2	63
23	56	13835	2013-07-08	0.35	2	1	75
23	54	13839	2012-03-19	0.38	1	1	56
23	54	13839	2016-12-09	0.37	3	1	60
23	59	13842	2011-05-03	4.4	1	1	61
23	56	13845	2013-09-23	0.24	2	1	67
23	56	13845	2015-01-14	0.28	3	2	69
23	56	13845	2017-05-23	0.1	3	2	71
23	55	13848	2011-10-05	0.39	1	1	57
23	56	13853	2013-01-03	0.5	2	1	64
23	56	13853	2014-11-21	0.05	3	3	65
23	56	13853	2015-11-18	0.28	3	3	66
23	56	13853	2016-12-08	0.67	3	3	67
23	56	13857	2011-08-03	1.6	1	1	66
23	56	13857	2014-01-23	2.1	2	1	69
23	54	13858	2013-08-02	3	2	1	64
23	54	13858	2014-07-11	2.9	3	3	65
23	54	13858	2015-06-23	2.7	3	3	66
23	54	13858	2016-05-02	3.3	3	3	67
23	55	13860	2010-07-08	0.09	1	1	57
23	54	13861	2013-03-20	0.22	2	1	70
23	54	13861	2015-06-03	0.3	3	1	72
23	55	13864	2014-04-01	4.7	2	1	62
23	55	13864	2014-09-09	3.9	3	1	62
23	54	13865	2014-04-15	2.1	2	1	62
23	60	13868	2013-05-24	0.39	2	1	58
23	60	13868	2014-07-23	0.51	3	1	59
23	56	13871	2012-01-18	0.12	1	1	70
23	56	13871	2013-02-27	0.05	2	1	71
23	54	13872	2014-01-28	2.1	2	1	55
23	54	13872	2014-12-12	1.9	3	4	55
23	54	13872	2015-12-14	2.6	3	4	56
23	54	13872	2016-12-02	3	3	4	57
23	54	13872	2017-06-12	3	3	4	58
23	55	13875	2011-03-07	3.1	1	1	62
23	55	13877	2015-12-09	0.8	3	1	62
23	56	13879	2012-05-29	1.2	1	1	59
23	56	13879	2013-07-17	1.4	2	1	60
23	56	13879	2014-09-24	1.8	3	1	61
23	54	13881	2014-04-04	0.97	2	1	64
23	55	13882	2013-12-06	0.92	2	1	62
23	55	13882	2015-05-04	0.69	3	1	64
23	54	13884	2011-12-12	1.1	1	1	61
23	54	13884	2016-08-24	0.96	3	1	66
23	55	13886	2012-12-17	2.1	2	1	67
23	55	13886	2014-11-26	1.8	3	1	69
23	54	13887	2012-04-18	1.9	1	1	65
23	55	13897	2011-03-08	1.4	1	1	64
23	55	13897	2012-11-05	1.2	2	1	65
23	55	13899	2010-07-21	0.04	1	1	57
23	54	13903	2013-01-07	1.6	2	1	74
23	60	13905	2012-10-10	0.52	2	1	59
23	54	13906	2013-06-21	0.12	2	1	56
23	54	13906	2016-04-09	0.14	3	1	59
23	55	13911	2015-12-23	0.25	3	1	56
23	55	13913	2012-10-01	0.34	2	1	66
23	62	13917	2012-04-11	0.23	1	1	56
23	54	13919	2016-09-16	1.3	3	1	74
23	54	13920	2013-05-06	2.2	2	1	67
23	54	13929	2012-05-22	1.8	1	1	65
23	55	13931	2013-04-23	1.8	2	1	60
23	55	13935	2011-09-08	0.27	1	1	65
23	55	13937	2015-01-05	0.32	3	1	57
23	56	13941	2012-12-07	0.92	2	2	54
23	56	13941	2014-06-05	0.48	2	2	56
23	56	13941	2015-12-16	0.49	3	2	57
23	56	13941	2016-12-19	0.6	3	2	58
23	55	13942	2014-02-07	1.1	2	1	57
23	55	13942	2017-06-06	0.49	3	1	60
23	60	13946	2013-08-12	0.54	2	2	55
23	60	13946	2014-06-12	1.2	2	2	56
23	56	13950	2014-02-13	0.79	2	1	65
23	56	13950	2016-05-12	5.2	3	3	67
23	56	13950	2016-09-15	4.6	3	3	67
23	56	13950	2017-04-04	2.6	3	3	68
23	56	13951	2013-10-30	1.9	2	1	59
23	55	13952	2016-01-12	0.77	3	1	56
23	55	13955	2011-04-27	0.45	1	1	69
23	55	13961	2014-05-13	2.4	2	1	60
23	55	13961	2017-02-22	3.6	3	1	63
23	55	13965	2011-03-02	0.44	1	1	63
23	54	13972	2015-11-11	7.2	3	1	73
23	62	13974	2012-04-19	3.3	1	1	56
23	56	13975	2015-04-02	3.1	3	1	66
23	56	13976	2015-12-22	1.5	3	1	74
23	55	13981	2011-04-05	0.99	1	1	65
23	54	13982	2010-12-01	0.04	1	2	71
23	54	13982	2012-05-09	0.04	1	2	73
23	60	13987	2010-12-14	0.91	1	1	60
23	56	13989	2013-09-23	0.66	2	1	60
23	56	13989	2014-07-22	0.74	3	2	61
23	56	13989	2016-08-22	0.51	3	2	63
23	54	13990	2016-02-04	1	3	1	70
23	54	14000	2012-09-25	0.53	2	2	61
23	54	14000	2014-04-19	2.2	2	2	63
23	54	14000	2015-11-26	0.52	3	2	64
23	54	14000	2017-02-20	0.42	3	2	66
23	54	14004	2015-01-16	0.34	3	1	57
23	55	14008	2014-12-04	0.73	3	1	55
23	56	14009	2014-10-31	30.6	3	4	55
23	56	14009	2015-05-13	10.5	3	4	56
23	56	14009	2016-04-27	13.7	3	4	57
23	56	14009	2016-07-19	13.3	3	4	57
23	54	14010	2011-05-12	1.1	1	1	61
23	54	14010	2014-03-14	1.3	2	1	64
23	54	14010	2016-05-10	1.8	3	1	66
23	56	14011	2012-09-17	0.95	2	1	56
23	55	14012	2011-01-19	1.2	1	1	57
23	56	14014	2015-12-23	1.7	3	1	54
23	60	14017	2012-09-15	1.9	2	1	57
23	60	14017	2014-07-19	2.6	3	1	59
23	54	14020	2014-04-23	0.35	2	1	64
23	55	14022	2013-05-17	2	2	1	59
23	56	14023	2016-01-04	0.18	3	1	55
23	56	14029	2013-04-08	3.9	2	1	67
23	56	14036	2011-10-03	1.2	1	1	61
23	56	14036	2012-12-18	2.3	2	2	62
23	56	14036	2013-11-22	3.2	2	2	63
23	56	14036	2014-10-15	3.5	3	1	64
23	55	14037	2010-07-06	5.5	1	1	60
23	54	14040	2012-09-12	3.6	2	1	62
23	56	14041	2012-08-23	0.99	2	2	57
23	56	14041	2014-02-05	1.1	2	2	59
23	56	14041	2015-12-02	0.94	3	1	60
23	54	14042	2014-10-15	0.33	3	1	55
23	54	14044	2010-08-30	2.6	1	1	67
23	54	14044	2013-05-23	2.8	2	1	70
23	54	14044	2014-11-21	3.6	3	4	71
23	54	14044	2015-11-16	4.1	3	4	72
23	54	14044	2016-09-14	4.3	3	4	73
23	54	14044	2017-03-15	5.1	3	4	74
23	56	14046	2013-04-26	0.86	2	1	67
23	56	14046	2014-07-22	0.36	3	2	68
23	56	14046	2015-09-25	0.34	3	2	69
23	62	14049	2010-12-21	2.7	1	2	58
23	62	14049	2012-02-09	4	1	2	60
23	62	14049	2012-09-07	2.3	2	1	60
23	62	14050	2011-05-10	0.15	1	1	55
23	62	14050	2013-05-02	0.19	2	2	57
23	62	14050	2014-05-01	0.2	2	2	58
23	54	14051	2017-01-30	0.8	3	1	61
23	64	14052	2015-11-27	0.94	3	3	58
23	64	14052	2016-11-21	1	3	3	59
23	64	14052	2017-03-17	0.94	3	3	60
23	54	14056	2017-04-21	1.6	3	1	64
23	54	14057	2014-04-07	0.34	2	1	55
23	54	14058	2011-08-08	1.8	1	1	61
23	54	14058	2014-04-22	2.4	2	1	64
23	54	14058	2015-05-05	2.4	3	1	65
23	55	14061	2012-04-10	0.63	1	1	60
23	55	14061	2014-05-22	0.91	2	1	62
23	56	14062	2012-11-21	0.67	2	1	60
23	56	14062	2014-12-17	1.1	3	2	62
23	56	14062	2016-02-18	1.4	3	2	64
23	61	14064	2016-08-09	13.1	3	6	67
23	61	14064	2016-11-15	12.2	3	6	67
23	61	14064	2016-12-13	8.3	3	6	67
23	61	14064	2017-03-13	7.8	3	6	68
23	61	14064	2017-01-17	7.8	3	6	68
23	61	14064	2017-05-22	14.9	3	6	68
23	55	14066	2013-04-17	4.8	2	2	55
[truncated: 4,113 more rows]

## Sheet: data description
baseline_fup_IR = dataset used for descriptive tables (Table 1 -2) and for PSA screening incidence rate (part of Table 3). To perform statistical models, please reshape this dataset in long format
	Period 1 = 01/01/2010-30/06/2012; Period 2=01/07/2012-30/06/2014; Period 3= 01/07/2014-30/06/2017
practice_n	counter label for id practice number
dr_n	counter label for id doctor number
pat_n	counter label for id patient number
dr_sex	sex of doctor
dr_doby	doctor's date of birth
practice_type	type of practice: Doppelpraxis= Double praxis; Einzelpraxis=Single practice; Gruppenpraxis=Group practice
dr_region	practice location:CEN=Urban area; PERI=Rural area; SUB=Suburban area; IND,OTHER ,PEND=Other areas;
n_cons	number of patient's consultations
cons_daily	number of doctor's daily consultations
fup_start	date of follow-up start
fup_end	date of follow-up end
pat_age_1	age of patient at beginning of period 1
pat_age_2	age of patient at beginning of period 2
pat_age_3	age of patient at beginning of period 3
cron_dis_1	number of patient's chronic diseases at beginning of period 1
cron_dis_2	number of patient's chronic diseases at beginning of period 2
cron_dis_3	number of patient's chronic diseases at beginning of period 3
py_1	patient's years in period1
py_2	patient's years in period2
py_3	patient's years in period3
n_psa_1	number of patient's PSA test in period 1
n_psa_2	number of patient's PSA test in period 2
n_psa_3	number of patient's PSA test in period 3
psa = dataset of all PSA screening tests (used for Table 4)
practice_n	counter label for id practice number
dr_n	counter label for id doctor number
pat_n	counter label for id patient number
psa_date	date of PSA screening
psa_value	value of PSA test
time	period 1,2,3 (with reference to PSA date)
tot_psa_time	total of PSA tests, for the patient, in the PSA period
age_psa	age of patient at PSA screening
